# Supplementary material for: Decoupling electron transfer defines a quantitative kinetic framework for oxygen evolution catalysis
Source: Nat Commun. 2026 Jun 10;17:7377. doi: 10.1038/s41467-026-74392-3 (PMC13402610; doi:10.1038/s41467-026-74392-3)
Supplement: Supplementary file 5 — Source data [file 41467_2026_74392_MOESM5_ESM.xlsx]

## Sheet: Fig1
Fig.1d			Fig.1e
*O concentration	Internal electric field		Internal electric field	Ea
0.91667	0.223		0.223	0.3977
0.83333	0.172		0.172	0.4621
0.75	0.131		0.131	0.4802
0.69444	0.095		0.095	0.511
0.61111	0.0529		0.0529	0.5149
0.52778	0.01236		0.01236	1.1572

## Sheet: Fig2
Fig.2a				Fig.2b
Time	Eedge			Photon energy	OCV1	OCV2	OCV3
0	8341.82			528	0.02527	-0.04728	-0.11476
10	8341.99			528.01	0.05458	-0.06333	-0.10693
20	8342.03			528.02	0.06369	-0.09352	-0.06026
24	8341.94			528.03	0.06694	-0.07722	-0.04015
28	8341.88			528.04	0.10007	-0.04859	-0.05101
32	8341.83			528.05	0.12037	-0.02761	-0.0305
				528.06	0.11481	-0.02539	-0.01159
				528.07	0.11744	-0.00542	0.00066253
				528.08	0.11994	0.01215	0.01974
				528.09	0.12994	0.02435	0.02316
				528.1	0.1089	0.05076	0.02097
				528.11	0.10395	0.07212	-0.00451
				528.12	0.13544	0.06493	-0.02672
				528.13	0.16748	0.06044	-0.02795
				528.14	0.19058	0.08023	-0.03593
				528.15	0.20113	0.09224	-0.05201
				528.16	0.20526	0.09666	-0.0553
				528.17	0.18742	0.10716	-0.04769
				528.18	0.17061	0.10078	-0.06032
				528.19	0.17665	0.09131	-0.06819
				528.2	0.19231	0.08708	-0.03776
				528.21	0.21889	0.08348	-0.00263
				528.22	0.24165	0.07578	0.01163
				528.23	0.23719	0.08393	0.01397
				528.24	0.21935	0.09702	0.03735
				528.25	0.22403	0.1096	0.06973
				528.26	0.2283	0.12755	0.08594
				528.27	0.24055	0.14082	0.07973
				528.28	0.24591	0.15157	0.06583
				528.29	0.24042	0.15195	0.05005
				528.3	0.23343	0.13888	0.05066
				528.31	0.22795	0.13635	0.04617
				528.32	0.23099	0.13478	0.04592
				528.33	0.21349	0.12581	0.04722
				528.34	0.20132	0.14433	0.03132
				528.35	0.19863	0.13422	0.01146
				528.36	0.18864	0.11628	0.01115
				528.37	0.17619	0.12501	0.01727
				528.38	0.1677	0.16286	0.03039
				528.39	0.14346	0.18068	0.06357
				528.4	0.14425	0.17816	0.07365
				528.41	0.14538	0.19541	0.08596
				528.42	0.12345	0.20205	0.10228
				528.43	0.16633	0.21773	0.11362
				528.44	0.20553	0.21938	0.11137
				528.45	0.22993	0.20017	0.10602
				528.46	0.18685	0.20542	0.07991
				528.47	0.17781	0.18944	0.06544
				528.48	0.18495	0.21276	0.05567
				528.49	0.18458	0.23141	0.04218
				528.5	0.19014	0.23501	0.03746
				528.51	0.19134	0.25681	0.04828
				528.52	0.23068	0.25151	0.07819
				528.53	0.24736	0.27452	0.09435
				528.54	0.2927	0.27547	0.09295
				528.55	0.34507	0.26758	0.12855
				528.56	0.38263	0.31339	0.13489
				528.57	0.40587	0.37784	0.12249
				528.58	0.43899	0.40622	0.13365
				528.59	0.45172	0.39978	0.14585
				528.6	0.45626	0.41153	0.14451
				528.61	0.46613	0.41539	0.15832
				528.62	0.49714	0.43037	0.17378
				528.63	0.52194	0.44263	0.1838
				528.64	0.52512	0.43569	0.16245
				528.65	0.53144	0.45522	0.17011
				528.66	0.52479	0.469	0.18093
				528.67	0.52933	0.45422	0.18849
				528.68	0.55114	0.45005	0.19495
				528.69	0.53821	0.47609	0.20887
				528.7	0.5244	0.50023	0.24245
				528.71	0.52615	0.48911	0.25046
				528.72	0.53348	0.48792	0.24637
				528.73	0.53878	0.48786	0.26689
				528.74	0.53104	0.47693	0.26979
				528.75	0.51375	0.48439	0.24833
				528.76	0.50533	0.49369	0.23535
				528.77	0.51267	0.48699	0.24451
				528.78	0.50124	0.46975	0.25148
				528.79	0.48122	0.47127	0.23942
				528.8	0.49811	0.47905	0.2538
				528.81	0.52654	0.47141	0.27328
				528.82	0.54022	0.45846	0.26495
				528.83	0.54838	0.46497	0.24939
				528.84	0.53661	0.48058	0.25235
				528.85	0.54675	0.4859	0.26736
				528.86	0.59107	0.49386	0.27537
				528.87	0.61198	0.49431	0.26084
				528.88	0.61113	0.48477	0.25004
				528.89	0.60237	0.49918	0.26287
				528.9	0.60077	0.51006	0.27461
				528.91	0.61343	0.49155	0.26421
				528.92	0.6059	0.48719	0.25089
				528.93	0.59277	0.49421	0.25294
				528.94	0.5864	0.47646	0.2485
				528.95	0.57968	0.46073	0.22251
				528.96	0.60203	0.45562	0.18246
				528.97	0.62956	0.44855	0.16398
				528.98	0.62544	0.45089	0.16109
				528.99	0.63039	0.44673	0.15666
				529	0.62149	0.41368	0.15091
				529.01	0.62058	0.39107	0.14103
				529.02	0.64995	0.39758	0.13682
				529.03	0.67135	0.38388	0.16238
				529.04	0.666	0.3636	0.17985
				529.05	0.64782	0.34642	0.17232
				529.06	0.63694	0.33227	0.17695
				529.07	0.63077	0.30315	0.17011
				529.08	0.62119	0.2756	0.16413
				529.09	0.61482	0.25893	0.15499
				529.1	0.62864	0.24389	0.14517
				529.11	0.63611	0.21711	0.15249
				529.12	0.6266	0.19974	0.15884
				529.13	0.62398	0.2065	0.17012
				529.14	0.60983	0.19179	0.18363
				529.15	0.58176	0.19824	0.19709
				529.16	0.56801	0.20841	0.22764
				529.17	0.53544	0.20418	0.24781
				529.18	0.53077	0.19553	0.25352
				529.19	0.53566	0.18069	0.26245
				529.2	0.53338	0.18796	0.27522
				529.21	0.52373	0.2018	0.26712
				529.22	0.48631	0.19505	0.24674
				529.23	0.42133	0.19423	0.22786
				529.24	0.41898	0.19695	0.23203
				529.25	0.42748	0.22937	0.21469
				529.26	0.42077	0.25459	0.18583
				529.27	0.39993	0.25592	0.18931
				529.28	0.37329	0.27324	0.21951
				529.29	0.34475	0.29175	0.24862
				529.3	0.3366	0.29637	0.2626
				529.31	0.3554	0.30945	0.28162
				529.32	0.38587	0.32936	0.30982
				529.33	0.37547	0.35527	0.33761
				529.34	0.37817	0.36716	0.35892
				529.35	0.42692	0.37569	0.36705
				529.36	0.46496	0.38669	0.37873
				529.37	0.47455	0.40022	0.38869
				529.38	0.45958	0.41551	0.39573
				529.39	0.44781	0.42828	0.40775
				529.4	0.46764	0.42772	0.42132
				529.41	0.48883	0.41515	0.42939
				529.42	0.50967	0.41281	0.43838
				529.43	0.50787	0.40846	0.4453
				529.44	0.49563	0.39519	0.44591
				529.45	0.49014	0.38105	0.4491
				529.46	0.49809	0.36191	0.45041
				529.47	0.4879	0.3489	0.4727
				529.48	0.46604	0.34795	0.48409
				529.49	0.46212	0.3477	0.50386
				529.5	0.45179	0.35074	0.53664
				529.51	0.44262	0.36907	0.56151
				529.52	0.43563	0.37211	0.56866
				529.53	0.42339	0.35328	0.58057
				529.54	0.4381	0.32561	0.59317
				529.55	0.44953	0.32037	0.58002
				529.56	0.44002	0.32543	0.57805
				529.57	0.42566	0.32152	0.56175
				529.58	0.4302	0.32007	0.53025
				529.59	0.45569	0.32551	0.49863
				529.6	0.41752	0.32703	0.46896
				529.61	0.41156	0.36116	0.47623
				529.62	0.43063	0.37652	0.49605
				529.63	0.44677	0.36831	0.50412
				529.64	0.43821	0.36926	0.49866
				529.65	0.44173	0.38588	0.52163
				529.66	0.46619	0.38955	0.55166
				529.67	0.49154	0.38804	0.57281
				529.68	0.50182	0.40517	0.59223
				529.69	0.51823	0.42406	0.60901
				529.7	0.53805	0.41251	0.62276
				529.71	0.56088	0.42458	0.61792
				529.72	0.59333	0.44796	0.59881
				529.73	0.61779	0.46389	0.59248
				529.74	0.6284	0.48999	0.59195
				529.75	0.64386	0.49783	0.59101
				529.76	0.66941	0.48153	0.59358
				529.77	0.68044	0.47219	0.5923
				529.78	0.6697	0.43984	0.58351
				529.79	0.66141	0.40724	0.56009
				529.8	0.67121	0.39543	0.56696
				529.81	0.66879	0.39411	0.60312
				529.82	0.64693	0.42027	0.61916
				529.83	0.64376	0.43538	0.62992
				529.84	0.65826	0.44031	0.66506
				529.85	0.66049	0.43134	0.69842
				529.86	0.66646	0.41094	0.68584
				529.87	0.67469	0.4088	0.68026
				529.88	0.67827	0.4337	0.71476
				529.89	0.70294	0.43914	0.71274
				529.9	0.7255	0.41507	0.6692
				529.91	0.70336	0.43807	0.64056
				529.92	0.68164	0.45514	0.61348
				529.93	0.65473	0.47308	0.59339
				529.94	0.65033	0.50266	0.56412
				529.95	0.63543	0.50412	0.54518
				529.96	0.58873	0.51821	0.53203
				529.97	0.57138	0.54444	0.51515
				529.98	0.55566	0.56548	0.50103
				529.99	0.53038	0.59064	0.49895
				530	0.52803	0.62495	0.51097

## Sheet: Fig3
Fig.3b																	Fig.3c
Time	J	Time	E	Time	OCV(0.8s)	Time	OCV(1s)	Time	OCV(1.2s)	Time	OCV(1.4s)	Time	OCV(1.6s)	Time	OCV(1.8s)		OCV Time	QECSA (red)	QECSA (black)
0.122	0.49881	0.122	1.50294	32.0492	1.49911	54.8506	1.49959	77.852	1.49935	101.053	1.49911	124.455	1.49847	148.056	1.49927		0.8	0.0185	0.000138903
0.1222	0.49835	0.1222	1.50286	32.5492	1.49363	55.3506	1.49378	78.352	1.49373	101.553	1.49378	124.955	1.49382	148.556	1.49376		1	0.0186	0.000229775
0.1224	0.49788	0.1224	1.50296	32.801	1.49205	55.8024	1.49063	78.852	1.49033	102.053	1.49044	125.455	1.49055	149.056	1.49031		1.2	0.01927	0.000155779
0.1226	0.49744	0.1226	1.50282					79.0038	1.48948	102.405	1.48859	125.955	1.48801	149.556	1.48796		1.4	0.02059	0.000177848
0.123	0.49663	0.123	1.50282									126.007	1.48759	149.808	1.48662		1.6	0.02143	8.69768e-05
0.1232	0.49636	0.1232	1.50288														1.8	0.02219	0.000216793
0.1234	0.49587	0.1234	1.50297
0.1236	0.49547	0.1236	1.50288
0.124	0.4949	0.124	1.50301
0.1242	0.49469	0.1242	1.50292
0.1244	0.49388	0.1244	1.50276
0.1248	0.49327	0.1248	1.5028														Fig.3d
0.125	0.49281	0.125	1.5029														OCV Time	QECSA for *OOH formation
0.1252	0.4923	0.1252	1.50271														0.8	0.01836
0.1256	0.49174	0.1256	1.50292														1	0.01837
0.1258	0.49142	0.1258	1.50288														1.2	0.01912
0.126	0.49089	0.126	1.5029														1.4	0.02041
0.1262	0.49052	0.1262	1.50294														1.6	0.02134
0.1264	0.48977	0.1264	1.5028														1.8	0.02197
0.1268	0.48915	0.1268	1.50294
0.127	0.48894	0.127	1.50284
0.1274	0.48818	0.1274	1.50296														Fig.3e
0.1276	0.48787	0.1276	1.50286														E	*OOH formation rate
0.1278	0.48718	0.1278	1.50297														1.45335	2.1279e-08
0.1282	0.48669	0.1282	1.50284														1.46335	2.4912e-08
0.1284	0.48651	0.1284	1.50292														1.47335	2.6469e-08
0.1288	0.48563	0.1288	1.5028														1.48335	2.8545e-08
0.129	0.48526	0.129	1.50282														1.49335	3.7887e-08
0.1292	0.48456	0.1292	1.50284														1.50335	4.2039e-08
0.1298	0.48375	0.1298	1.50288														1.51335	5.0343e-08
0.13	0.4835	0.13	1.50301														1.52335	6.9027e-08
0.1302	0.48315	0.1302	1.50286
0.1304	0.48231	0.1304	1.50282
0.1308	0.48197	0.1308	1.50297
0.131	0.48129	0.131	1.5028
0.1314	0.48104	0.1314	1.50282
0.1316	0.48039	0.1316	1.50288
0.1318	0.48011	0.1318	1.50282
0.132	0.47974	0.132	1.50299
0.1322	0.47946	0.1322	1.50296
0.1324	0.47912	0.1324	1.50284
0.1326	0.47888	0.1326	1.50288
0.1328	0.47858	0.1328	1.50286
0.133	0.47817	0.133	1.50284
0.1334	0.47749	0.1334	1.50301
0.1336	0.4771	0.1336	1.50286
0.1338	0.47638	0.1338	1.50286
0.1342	0.47594	0.1342	1.50288
0.1344	0.47532	0.1344	1.50288
0.1348	0.47441	0.1348	1.50274
0.1354	0.47404	0.1354	1.50288
0.1356	0.47372	0.1356	1.50288
0.1358	0.47353	0.1358	1.5029
0.136	0.47284	0.136	1.50284
0.1362	0.47254	0.1362	1.50271
0.1366	0.47219	0.1366	1.50303
0.1368	0.47166	0.1368	1.50288
0.137	0.47135	0.137	1.50309
0.1372	0.47073	0.1372	1.50299
0.1376	0.47024	0.1376	1.50282
0.1378	0.46971	0.1378	1.50282
0.138	0.46915	0.138	1.50292
0.1384	0.4689	0.1384	1.50296
0.1386	0.46832	0.1386	1.5029
0.1388	0.46792	0.1388	1.5029
0.1394	0.46735	0.1394	1.50288
0.1398	0.46626	0.1398	1.50288
0.14	0.46596	0.14	1.50296
0.1402	0.46572	0.1402	1.50282
0.1404	0.46524	0.1404	1.50296
0.141	0.46447	0.141	1.50278
0.1414	0.46389	0.1414	1.50292
0.1418	0.46322	0.1418	1.50288
0.142	0.46292	0.142	1.50286
0.1422	0.46241	0.1422	1.50292
0.1426	0.46213	0.1426	1.50284
0.1428	0.46148	0.1428	1.50286
0.143	0.46123	0.143	1.50282
0.1432	0.4609	0.1432	1.50299
0.1436	0.46026	0.1436	1.5028
0.144	0.45979	0.144	1.50278
0.1442	0.45958	0.1442	1.5028
0.1444	0.45926	0.1444	1.5029
0.1446	0.45873	0.1446	1.50278
0.1448	0.45812	0.1448	1.50299
0.1452	0.45794	0.1452	1.50288
0.1454	0.45729	0.1454	1.50284
0.1456	0.4575	0.1456	1.50278
0.1458	0.45683	0.1458	1.5029
0.146	0.45632	0.146	1.50274
0.1464	0.45613	0.1464	1.5029
0.1466	0.45576	0.1466	1.50313
0.1468	0.45537	0.1468	1.50286
0.147	0.45511	0.147	1.50294
0.1472	0.45493	0.1472	1.50288
0.1474	0.45442	0.1474	1.50286
0.1476	0.45402	0.1476	1.5028
0.1478	0.45379	0.1478	1.50273
0.148	0.4533	0.148	1.50301
0.1482	0.4531	0.1482	1.50286
0.1484	0.45284	0.1484	1.50276
0.1486	0.45256	0.1486	1.5028
0.1488	0.45201	0.1488	1.50288
0.1494	0.45133	0.1494	1.50292
0.1498	0.45069	0.1498	1.50284
0.1502	0.45004	0.1502	1.5028
0.1504	0.4496	0.1504	1.50296
0.1508	0.44923	0.1508	1.50284
0.151	0.44881	0.151	1.50303
0.1512	0.44846	0.1512	1.50288
0.1516	0.44825	0.1516	1.50292
0.1518	0.44772	0.1518	1.50284
0.1522	0.44719	0.1522	1.50286
0.1524	0.44686	0.1524	1.50286
0.1526	0.44661	0.1526	1.50303
0.1528	0.44612	0.1528	1.50271
0.1534	0.4457	0.1534	1.50288
0.1536	0.44508	0.1536	1.5029
0.154	0.44471	0.154	1.50292
0.1542	0.44448	0.1542	1.5028
0.1544	0.4441	0.1544	1.50278
0.1546	0.44376	0.1546	1.5029
0.1548	0.44327	0.1548	1.5028
0.1552	0.44295	0.1552	1.50276
0.1556	0.44248	0.1556	1.50301
0.1558	0.44183	0.1558	1.50273
0.1562	0.44132	0.1562	1.50288
0.1564	0.44105	0.1564	1.50288
0.1566	0.44065	0.1566	1.50286
0.157	0.44005	0.157	1.50296
0.1572	0.43961	0.1572	1.50292
0.1574	0.43982	0.1574	1.50276
0.1576	0.43952	0.1576	1.50294
0.1578	0.43903	0.1578	1.50273
0.1582	0.43852	0.1582	1.50276
0.1584	0.43834	0.1584	1.50297
0.1586	0.43801	0.1586	1.50282
0.159	0.43736	0.159	1.50278
0.1592	0.43697	0.1592	1.5028
0.1594	0.43671	0.1594	1.50282
0.1596	0.43641	0.1596	1.50297
0.16	0.43602	0.16	1.50303
0.1604	0.43569	0.1604	1.50301
0.1606	0.43523	0.1606	1.50288
0.1608	0.43491	0.1608	1.50284
0.161	0.43458	0.161	1.50286
0.1612	0.43416	0.1612	1.50292
0.1616	0.43384	0.1616	1.50276
0.1618	0.43352	0.1618	1.50276
0.1622	0.43301	0.1622	1.50269
0.1624	0.4327	0.1624	1.50292
0.1626	0.43298	0.1626	1.5028
0.1628	0.43275	0.1628	1.50284
0.163	0.43196	0.163	1.50294
0.1632	0.4315	0.1632	1.50294
0.1634	0.43131	0.1634	1.50274
0.1638	0.4309	0.1638	1.50292
0.164	0.43039	0.164	1.50284
0.1644	0.42997	0.1644	1.50278
0.1646	0.42965	0.1646	1.50286
0.165	0.42918	0.165	1.50282
0.1652	0.4289	0.1652	1.5029
0.1654	0.42858	0.1654	1.50282
0.1656	0.42805	0.1656	1.50294
0.1664	0.42765	0.1664	1.5029
0.1666	0.42705	0.1666	1.50282
0.167	0.42652	0.167	1.5028
0.1672	0.42629	0.1672	1.50294
0.1674	0.42599	0.1674	1.50276
0.1676	0.42573	0.1676	1.50288
0.168	0.42527	0.168	1.50296
0.1684	0.42506	0.1684	1.50288
0.1686	0.42462	0.1686	1.50278
0.169	0.42402	0.169	1.50282
0.1694	0.42327	0.1694	1.50284
0.1696	0.42295	0.1696	1.50296
0.17	0.42251	0.17	1.50294
0.1702	0.4227	0.1702	1.50294
0.1704	0.42216	0.1704	1.50284
0.1706	0.42186	0.1706	1.50273
0.1708	0.42165	0.1708	1.50282
0.171	0.42137	0.171	1.50274
0.1714	0.42114	0.1714	1.50288
0.1716	0.42096	0.1716	1.50286
0.1718	0.42047	0.1718	1.50274
0.1722	0.42024	0.1722	1.5029
0.1724	0.41966	0.1724	1.50282
0.1726	0.41915	0.1726	1.50286
0.1734	0.41843	0.1734	1.50282
0.1738	0.41818	0.1738	1.50297
0.174	0.4179	0.174	1.50284
0.1742	0.41755	0.1742	1.50292
0.1744	0.41725	0.1744	1.5028
0.1748	0.41679	0.1748	1.50297
0.175	0.41632	0.175	1.50286
0.1754	0.41614	0.1754	1.50271
0.1756	0.41572	0.1756	1.50307
0.176	0.41519	0.176	1.50284
0.1762	0.415	0.1762	1.50296
0.1764	0.41479	0.1764	1.50286
0.1766	0.41447	0.1766	1.50282
0.177	0.41415	0.177	1.50286
0.1774	0.41368	0.1774	1.50294
0.1776	0.41331	0.1776	1.50292
0.178	0.41278	0.178	1.50296
0.1782	0.4125	0.1782	1.5028
0.1784	0.41215	0.1784	1.50292
0.1786	0.41236	0.1786	1.50276
0.1788	0.41187	0.1788	1.50271
0.1792	0.41129	0.1792	1.5028
0.1798	0.41081	0.1798	1.50286
0.1802	0.41011	0.1802	1.50286
0.1804	0.40981	0.1804	1.50286
0.1806	0.41028	0.1806	1.50307
0.1808	0.40946	0.1808	1.5029
0.181	0.40926	0.181	1.50292
0.1814	0.40898	0.1814	1.50303
0.1816	0.40858	0.1816	1.50273
0.182	0.40833	0.182	1.50294
0.1822	0.408	0.1822	1.5028
0.1824	0.40773	0.1824	1.50288
0.1828	0.40745	0.1828	1.50288
0.183	0.40694	0.183	1.50297
0.1834	0.40659	0.1834	1.50292
0.1836	0.40641	0.1836	1.50286
0.1838	0.4061	0.1838	1.50276
0.184	0.4059	0.184	1.50294
0.1842	0.40539	0.1842	1.50284
0.1848	0.40518	0.1848	1.50297
0.185	0.40439	0.185	1.50286
0.1852	0.40458	0.1852	1.50284
0.1854	0.40416	0.1854	1.50284
0.1856	0.40381	0.1856	1.50288
0.1858	0.40346	0.1858	1.50286
0.1862	0.40319	0.1862	1.50292
0.1864	0.40295	0.1864	1.50288
0.1866	0.40265	0.1866	1.5028
0.1868	0.40284	0.1868	1.50296
0.187	0.40219	0.187	1.50276
0.1876	0.40177	0.1876	1.50278
0.188	0.40103	0.188	1.5028
0.1886	0.40068	0.1886	1.50296
0.1888	0.40017	0.1888	1.50273
0.189	0.39971	0.189	1.50282
0.1892	0.39994	0.1892	1.50271
0.1894	0.39962	0.1894	1.50282
0.19	0.39885	0.19	1.50284
0.1904	0.39867	0.1904	1.50284
0.1906	0.39818	0.1906	1.50288
0.1908	0.39767	0.1908	1.5029
0.1916	0.39709	0.1916	1.50294
0.192	0.39677	0.192	1.50296
0.1922	0.39637	0.1922	1.50288
0.1926	0.39586	0.1926	1.50276
0.193	0.39559	0.193	1.50297
0.1936	0.39475	0.1936	1.50276
0.194	0.39445	0.194	1.50299
0.1944	0.39389	0.1944	1.50284
0.195	0.39364	0.195	1.50294
0.1954	0.39324	0.1954	1.50276
0.1956	0.39304	0.1956	1.50292
0.1958	0.39262	0.1958	1.50278
0.1962	0.39227	0.1962	1.50303
0.1966	0.39162	0.1966	1.50296
0.1972	0.39144	0.1972	1.50296
0.1974	0.39074	0.1974	1.50288
0.1978	0.39051	0.1978	1.50292
0.1982	0.39023	0.1982	1.50292
0.1984	0.3897	0.1984	1.50282
0.1986	0.38933	0.1986	1.50286
0.1988	0.38968	0.1988	1.50288
0.199	0.38905	0.199	1.50288
0.1992	0.38928	0.1992	1.50273
0.1994	0.38889	0.1994	1.50294
0.1996	0.38861	0.1996	1.50294
0.1998	0.38817	0.1998	1.50271
0.2004	0.38785	0.2004	1.50276
0.2008	0.38743	0.2008	1.50274
0.201	0.38724	0.201	1.50299
0.2014	0.38648	0.2014	1.50288
0.2016	0.38678	0.2016	1.50288
0.2018	0.38641	0.2018	1.50274
0.202	0.38613	0.202	1.50294
0.2022	0.38595	0.2022	1.50286
0.2024	0.38569	0.2024	1.50294
0.2026	0.38551	0.2026	1.50292
0.203	0.38504	0.203	1.50296
0.2034	0.38469	0.2034	1.50288
0.2042	0.38379	0.2042	1.50278
0.2046	0.38347	0.2046	1.5029
0.205	0.38312	0.205	1.50292
0.2052	0.38284	0.2052	1.5029
0.2054	0.38235	0.2054	1.50297
0.2056	0.38217	0.2056	1.50282
0.2062	0.38198	0.2062	1.50286
0.2064	0.38168	0.2064	1.50282
0.2068	0.38136	0.2068	1.50288
0.207	0.38106	0.207	1.50296
0.2072	0.38062	0.2072	1.50286
0.2076	0.38032	0.2076	1.50297
0.208	0.3799	0.208	1.50292
0.2086	0.37932	0.2086	1.50286
0.2092	0.37865	0.2092	1.50278
0.2098	0.37818	0.2098	1.50288
0.2102	0.37749	0.2102	1.50286
0.2104	0.37772	0.2104	1.5029
0.2106	0.37716	0.2106	1.50278
0.2108	0.37691	0.2108	1.50282
0.2114	0.37661	0.2114	1.50292
0.2118	0.3764	0.2118	1.5029
0.2122	0.37591	0.2122	1.50286
0.2124	0.37568	0.2124	1.50288
0.2126	0.37547	0.2126	1.50282
0.2132	0.37501	0.2132	1.5029
0.2134	0.37462	0.2134	1.50292
0.2136	0.37482	0.2136	1.50284
0.2138	0.37443	0.2138	1.5028
0.214	0.37415	0.214	1.50296
0.2142	0.37378	0.2142	1.50294
0.215	0.37341	0.215	1.5028
0.2152	0.37299	0.2152	1.50284
0.2156	0.37265	0.2156	1.50286
0.216	0.37241	0.216	1.50296
0.2162	0.37186	0.2162	1.50303
0.2168	0.37165	0.2168	1.50282
0.217	0.37146	0.217	1.50294
0.2172	0.37114	0.2172	1.50294
0.2176	0.37082	0.2176	1.5029
0.2178	0.37056	0.2178	1.50284
0.218	0.37017	0.218	1.50286
0.2182	0.37056	0.2182	1.50296
0.2184	0.36982	0.2184	1.5028
0.2188	0.36943	0.2188	1.50274
0.2196	0.36889	0.2196	1.50296
0.2198	0.36861	0.2198	1.50288
0.2202	0.36813	0.2202	1.50284
0.2204	0.36852	0.2204	1.50284
0.2206	0.36801	0.2206	1.50292
0.221	0.36766	0.221	1.50288
0.2214	0.36702	0.2214	1.50299
0.2218	0.36664	0.2218	1.50286
0.2222	0.3669	0.2222	1.5028
0.2224	0.36667	0.2224	1.50307
0.2226	0.36634	0.2226	1.50294
0.2228	0.36611	0.2228	1.50263
0.223	0.36588	0.223	1.50286
0.2232	0.36567	0.2232	1.5029
0.2234	0.36549	0.2234	1.50286
0.2236	0.36523	0.2236	1.50296
0.2238	0.36495	0.2238	1.50282
0.224	0.36474	0.224	1.50284
0.2242	0.36414	0.2242	1.50274
0.2252	0.36356	0.2252	1.50282
0.2256	0.36338	0.2256	1.50284
0.226	0.36317	0.226	1.50297
0.2262	0.36271	0.2262	1.50294
0.2264	0.36238	0.2264	1.50282
0.2268	0.36215	0.2268	1.50276
0.227	0.36194	0.227	1.50303
0.2272	0.36171	0.2272	1.50278
0.2274	0.36141	0.2274	1.50292
0.2276	0.36169	0.2276	1.50288
0.2278	0.36145	0.2278	1.50286
0.228	0.3612	0.228	1.50296
0.2284	0.36067	0.2284	1.50274
0.229	0.36023	0.229	1.50274
0.2294	0.35981	0.2294	1.50284
0.2296	0.36006	0.2296	1.50288
0.2298	0.35944	0.2298	1.50296
0.2302	0.35925	0.2302	1.5028
0.2306	0.35907	0.2306	1.50282
0.2308	0.35881	0.2308	1.50292
0.2312	0.3583	0.2312	1.50292
0.2314	0.35809	0.2314	1.50294
0.2316	0.35789	0.2316	1.50284
0.232	0.35765	0.232	1.50286
0.2322	0.35747	0.2322	1.50286
0.2324	0.35712	0.2324	1.50288
0.2326	0.35742	0.2326	1.50297
0.2328	0.35673	0.2328	1.50288
0.233	0.35694	0.233	1.50294
0.2332	0.35666	0.2332	1.50288
0.2334	0.35613	0.2334	1.50286
0.2336	0.35638	0.2336	1.50282
0.234	0.35596	0.234	1.5028
0.2344	0.35527	0.2344	1.5028
0.2346	0.35555	0.2346	1.50296
0.2348	0.35524	0.2348	1.5029
0.235	0.35494	0.235	1.50282
0.2356	0.35471	0.2356	1.5028
0.236	0.35441	0.236	1.50288
0.2366	0.35376	0.2366	1.50274
0.2368	0.35339	0.2368	1.50282
0.2372	0.35309	0.2372	1.50292
0.2374	0.35286	0.2374	1.50292
0.2376	0.35304	0.2376	1.5029
0.2378	0.35256	0.2378	1.50288
0.238	0.3523	0.238	1.50282
0.2384	0.35209	0.2384	1.5029
0.2386	0.35233	0.2386	1.50294
0.2388	0.35214	0.2388	1.50296
0.239	0.35165	0.239	1.50286
0.2392	0.35186	0.2392	1.50301
0.2394	0.35142	0.2394	1.50288
0.2396	0.35124	0.2396	1.50297
0.2398	0.35091	0.2398	1.50292
0.2404	0.35054	0.2404	1.50288
0.2406	0.35012	0.2406	1.5028
0.241	0.34994	0.241	1.5029
0.2416	0.34957	0.2416	1.50288
0.242	0.34931	0.242	1.5028
0.2426	0.34873	0.2426	1.50288
0.243	0.34836	0.243	1.5029
0.2436	0.34788	0.2436	1.50288
0.244	0.34767	0.244	1.50284
0.2444	0.34723	0.2444	1.5028
0.2446	0.34697	0.2446	1.50301
0.245	0.34674	0.245	1.50282
0.2452	0.34639	0.2452	1.50288
0.246	0.34605	0.246	1.50292
0.2464	0.34558	0.2464	1.50276
0.2468	0.34526	0.2468	1.5029
0.2472	0.34491	0.2472	1.5029
0.2474	0.34521	0.2474	1.50296
0.2476	0.34466	0.2476	1.50282
0.248	0.34426	0.248	1.50278
0.2484	0.34389	0.2484	1.50297
0.2486	0.34357	0.2486	1.50278
0.2488	0.34375	0.2488	1.50286
0.2492	0.34343	0.2492	1.50278
0.2496	0.34315	0.2496	1.50286
0.25	0.34283	0.25	1.50297
0.2502	0.34255	0.2502	1.50296
0.2504	0.34234	0.2504	1.50303
0.2508	0.34201	0.2508	1.50286
0.251	0.34222	0.251	1.5029
0.2512	0.34169	0.2512	1.50296
0.2516	0.34113	0.2516	1.50278
0.252	0.34141	0.252	1.50284
0.2522	0.34092	0.2522	1.5029
0.2524	0.3406	0.2524	1.50282
0.2526	0.34092	0.2526	1.50286
0.2528	0.34053	0.2528	1.50286
0.2532	0.34018	0.2532	1.50288
0.2536	0.33972	0.2536	1.5028
0.2542	0.33923	0.2542	1.50288
0.2544	0.33951	0.2544	1.50284
0.2546	0.33926	0.2546	1.50282
0.2548	0.33893	0.2548	1.5029
0.2552	0.33912	0.2552	1.50292
0.2554	0.33838	0.2554	1.50294
0.2558	0.33817	0.2558	1.50282
0.256	0.33796	0.256	1.5028
0.2562	0.33763	0.2562	1.50288
0.2564	0.33812	0.2564	1.50288
0.2566	0.33763	0.2566	1.5029
0.257	0.33726	0.257	1.5028
0.2572	0.33701	0.2572	1.50294
0.2574	0.33675	0.2574	1.50273
0.2582	0.33613	0.2582	1.50294
0.2584	0.33673	0.2584	1.50282
0.2586	0.33613	0.2586	1.50297
0.259	0.3358	0.259	1.50292
0.2594	0.33562	0.2594	1.5028
0.2596	0.33506	0.2596	1.50284
0.26	0.33483	0.26	1.50284
0.2602	0.33458	0.2602	1.50294
0.2608	0.3343	0.2608	1.50299
0.2612	0.33393	0.2612	1.50278
0.2616	0.3337	0.2616	1.50286
0.262	0.33328	0.262	1.50294
0.2624	0.33346	0.2624	1.50286
0.2628	0.33277	0.2628	1.50288
0.2636	0.33228	0.2636	1.50282
0.2638	0.33207	0.2638	1.50282
0.2642	0.33187	0.2642	1.5029
0.2646	0.33138	0.2646	1.50286
0.265	0.33101	0.265	1.50278
0.2656	0.33054	0.2656	1.50297
0.2666	0.33001	0.2666	1.5028
0.2668	0.32966	0.2668	1.50288
0.267	0.32939	0.267	1.50299
0.2678	0.32913	0.2678	1.50294
0.268	0.3289	0.268	1.50296
0.2682	0.32869	0.2682	1.50288
0.2684	0.32892	0.2684	1.5029
0.2686	0.32857	0.2686	1.50299
0.2688	0.32827	0.2688	1.50271
0.269	0.32853	0.269	1.50303
0.2692	0.32827	0.2692	1.50288
0.2694	0.32797	0.2694	1.5029
0.2696	0.32772	0.2696	1.50282
0.2702	0.32749	0.2702	1.5028
0.2704	0.32728	0.2704	1.50297
0.2706	0.32702	0.2706	1.50299
0.2708	0.32684	0.2708	1.5029
0.2714	0.32663	0.2714	1.50284
0.2716	0.32628	0.2716	1.50282
0.2722	0.32586	0.2722	1.50274
0.2726	0.32533	0.2726	1.5029
0.2728	0.32515	0.2728	1.50276
0.273	0.3254	0.273	1.50294
0.2732	0.32515	0.2732	1.50284
0.2736	0.32471	0.2736	1.50296
0.274	0.32496	0.274	1.5028
0.2742	0.32473	0.2742	1.50286
0.2744	0.32443	0.2744	1.50296
0.2748	0.32401	0.2748	1.50286
0.275	0.32433	0.275	1.5029
0.2752	0.32373	0.2752	1.5029
0.2756	0.32338	0.2756	1.50309
0.276	0.32311	0.276	1.5028
0.2768	0.32278	0.2768	1.5029
0.2772	0.32237	0.2772	1.5028
0.2778	0.32176	0.2778	1.50288
0.278	0.32202	0.278	1.50282
0.2782	0.32179	0.2782	1.50301
0.2784	0.32146	0.2784	1.50292
0.2788	0.32121	0.2788	1.50284
0.2796	0.32067	0.2796	1.50286
0.28	0.3204	0.28	1.5028
0.2806	0.32007	0.2806	1.50278
0.281	0.31979	0.281	1.5028
0.2812	0.31919	0.2812	1.50278
0.2816	0.31938	0.2816	1.5029
0.282	0.31919	0.282	1.50284
0.2824	0.31891	0.2824	1.50292
0.2828	0.31824	0.2828	1.50284
0.2834	0.31803	0.2834	1.5028
0.2842	0.31762	0.2842	1.50294
0.2844	0.31743	0.2844	1.5029
0.2848	0.3172	0.2848	1.5029
0.2854	0.31683	0.2854	1.50276
0.2858	0.31648	0.2858	1.50296
0.2862	0.31604	0.2862	1.50276
0.2866	0.31576	0.2866	1.50284
0.2868	0.31548	0.2868	1.50284
0.287	0.31567	0.287	1.50296
0.2872	0.31548	0.2872	1.5028
0.2876	0.31521	0.2876	1.50297
0.288	0.31555	0.288	1.50297
0.2882	0.31504	0.2882	1.5029
0.2884	0.31474	0.2884	1.50282
0.2886	0.31451	0.2886	1.5029
0.2888	0.31432	0.2888	1.50282
0.2896	0.31372	0.2896	1.50284
0.2902	0.31354	0.2902	1.50286
0.2906	0.31319	0.2906	1.5029
0.2908	0.31284	0.2908	1.50276
0.291	0.31319	0.291	1.50284
0.2914	0.3128	0.2914	1.5029
0.2916	0.31236	0.2916	1.50294
0.2922	0.31215	0.2922	1.50278
0.2924	0.31194	0.2924	1.50286
0.2926	0.31212	0.2926	1.50297
0.2928	0.31171	0.2928	1.50276
0.2934	0.31141	0.2934	1.5028
0.2936	0.31182	0.2936	1.50303
0.2938	0.31097	0.2938	1.50301
0.2944	0.31071	0.2944	1.5029
0.2948	0.31048	0.2948	1.50282
0.295	0.3102	0.295	1.50286
0.2954	0.31002	0.2954	1.50282
0.2958	0.30983	0.2958	1.5028
0.2964	0.30941	0.2964	1.50288
0.2966	0.30923	0.2966	1.50288
0.2972	0.30886	0.2972	1.50274
0.2976	0.30849	0.2976	1.50284
0.2988	0.30795	0.2988	1.50278
0.299	0.30758	0.299	1.50284
0.2992	0.30779	0.2992	1.50286
0.2994	0.30751	0.2994	1.50296
0.2996	0.30728	0.2996	1.50278
0.3004	0.30693	0.3004	1.50294
0.3008	0.30666	0.3008	1.50309
0.3012	0.30631	0.3012	1.50299
0.3016	0.30584	0.3016	1.50294
0.3024	0.30552	0.3024	1.50299
0.3026	0.30526	0.3026	1.50286
0.3028	0.30547	0.3028	1.50282
0.303	0.3052	0.303	1.50282
0.3034	0.30499	0.3034	1.50284
0.3036	0.3052	0.3036	1.50278
0.3038	0.30492	0.3038	1.50297
0.304	0.30469	0.304	1.50269
0.3044	0.3045	0.3044	1.50276
0.3048	0.30401	0.3048	1.50307
0.3056	0.30353	0.3056	1.50296
0.3058	0.30378	0.3058	1.50303
0.306	0.30318	0.306	1.50284
0.3062	0.30339	0.3062	1.50296
0.3068	0.30318	0.3068	1.50278
0.3072	0.30262	0.3072	1.50297
0.3078	0.30232	0.3078	1.50292
0.3082	0.30186	0.3082	1.50284
0.3088	0.30149	0.3088	1.5028
0.3096	0.30121	0.3096	1.50297
0.3098	0.30096	0.3098	1.50273
0.31	0.30072	0.31	1.50282
0.3104	0.30051	0.3104	1.5029
0.311	0.30028	0.311	1.50278
0.3112	0.3001	0.3112	1.5029
0.3116	0.2997	0.3116	1.50273
0.3118	0.29989	0.3118	1.50278
0.312	0.29968	0.312	1.50296
0.3124	0.2994	0.3124	1.50286
0.3126	0.29968	0.3126	1.50294
0.3132	0.29943	0.3132	1.50292
0.3134	0.29899	0.3134	1.50271
0.3136	0.29878	0.3136	1.5029
0.3138	0.29845	0.3138	1.50278
0.3144	0.2982	0.3144	1.50286
0.3152	0.29787	0.3152	1.50286
0.3154	0.29766	0.3154	1.50286
0.3156	0.29746	0.3156	1.50294
0.3162	0.29727	0.3162	1.50282
0.3166	0.29683	0.3166	1.50286
0.317	0.29665	0.317	1.50297
0.3176	0.29641	0.3176	1.50294
0.318	0.29621	0.318	1.50282
0.3182	0.29583	0.3182	1.50276
0.3192	0.29526	0.3192	1.50297
0.3196	0.29502	0.3196	1.5029
0.3202	0.29481	0.3202	1.50274
0.321	0.29431	0.321	1.50286
0.3216	0.29396	0.3216	1.50271
0.322	0.2937	0.322	1.50274
0.3226	0.29347	0.3226	1.50286
0.3232	0.29317	0.3232	1.50292
0.3236	0.29287	0.3236	1.5028
0.3238	0.2925	0.3238	1.50282
0.3246	0.29217	0.3246	1.50292
0.325	0.29187	0.325	1.50297
0.3262	0.29141	0.3262	1.50284
0.3264	0.29108	0.3264	1.50292
0.327	0.29085	0.327	1.50282
0.3276	0.29046	0.3276	1.50288
0.3278	0.29078	0.3278	1.50292
0.328	0.29037	0.328	1.50276
0.3282	0.29013	0.3282	1.5029
0.3292	0.28995	0.3292	1.5029
0.3294	0.28925	0.3294	1.50284
0.33	0.28907	0.33	1.5028
0.3302	0.28925	0.3302	1.50301
0.3304	0.28867	0.3304	1.50296
0.3314	0.28823	0.3314	1.50288
0.3322	0.28784	0.3322	1.50271
0.3324	0.28749	0.3324	1.50265
0.3326	0.28775	0.3326	1.50286
0.3328	0.28752	0.3328	1.50284
0.3334	0.28719	0.3334	1.5028
0.3338	0.28689	0.3338	1.5028
0.334	0.28715	0.334	1.50294
0.3342	0.28696	0.3342	1.50286
0.3344	0.28677	0.3344	1.50274
0.3348	0.28643	0.3348	1.50284
0.3352	0.28603	0.3352	1.50274
0.336	0.28585	0.336	1.50296
0.3364	0.2855	0.3364	1.50288
0.3366	0.28587	0.3366	1.50299
0.3368	0.28569	0.3368	1.50286
0.337	0.28534	0.337	1.5029
0.3372	0.28497	0.3372	1.50286
0.3378	0.28471	0.3378	1.5029
0.3384	0.28436	0.3384	1.50288
0.3392	0.28409	0.3392	1.50288
0.3396	0.28383	0.3396	1.50282
0.34	0.28358	0.34	1.50292
0.3404	0.28339	0.3404	1.50307
0.3408	0.28295	0.3408	1.50311
0.341	0.28277	0.341	1.50284
0.3424	0.28251	0.3424	1.50284
0.3428	0.28198	0.3428	1.5028
0.3436	0.28147	0.3436	1.50286
0.3438	0.28184	0.3438	1.50274
0.344	0.28138	0.344	1.50284
0.3446	0.28107	0.3446	1.50292
0.3452	0.28073	0.3452	1.50301
0.3456	0.28052	0.3456	1.50278
0.346	0.28029	0.346	1.50282
0.3464	0.27996	0.3464	1.50294
0.3472	0.27973	0.3472	1.5028
0.348	0.27936	0.348	1.50292
0.3484	0.27871	0.3484	1.50286
0.3486	0.27897	0.3486	1.50276
0.3488	0.27878	0.3488	1.50294
0.3494	0.27829	0.3494	1.50288
0.3496	0.2786	0.3496	1.50294
0.3498	0.27827	0.3498	1.50292
0.3504	0.2779	0.3504	1.50299
0.3508	0.27765	0.3508	1.50273
0.3512	0.27737	0.3512	1.50284
0.3514	0.27769	0.3514	1.50292
0.3518	0.27741	0.3518	1.50286
0.3524	0.27676	0.3524	1.50273
0.3526	0.27711	0.3526	1.50288
0.3528	0.27683	0.3528	1.50303
0.353	0.27707	0.353	1.50282
0.3532	0.27676	0.3532	1.50296
0.3534	0.27639	0.3534	1.50296
0.3536	0.27609	0.3536	1.50292
0.3538	0.27656	0.3538	1.50286
0.354	0.27621	0.354	1.50288
0.3544	0.27554	0.3544	1.50271
0.3552	0.27572	0.3552	1.50286
0.3554	0.27526	0.3554	1.50284
0.3558	0.27551	0.3558	1.5029
0.3562	0.27473	0.3562	1.50282
0.3564	0.2751	0.3564	1.50282
0.3566	0.27477	0.3566	1.50297
0.357	0.27454	0.357	1.50284
0.3574	0.27429	0.3574	1.50286
0.3578	0.27403	0.3578	1.50284
0.359	0.27357	0.359	1.50296
0.3596	0.27324	0.3596	1.50282
0.3598	0.27343	0.3598	1.5028
0.36	0.27287	0.36	1.50288
0.3604	0.27306	0.3604	1.50286
0.3606	0.27264	0.3606	1.50278
0.3612	0.27243	0.3612	1.50292
0.3618	0.27208	0.3618	1.5028
0.3622	0.2719	0.3622	1.5028
0.3624	0.27162	0.3624	1.50286
0.3626	0.27185	0.3626	1.50286
0.3628	0.27167	0.3628	1.50288
0.363	0.27137	0.363	1.50286
0.3632	0.2716	0.3632	1.50273
0.3634	0.27127	0.3634	1.50284
0.3642	0.27102	0.3642	1.50284
0.3644	0.27076	0.3644	1.50296
0.3646	0.27058	0.3646	1.50288
0.3648	0.2709	0.3648	1.5028
0.365	0.27018	0.365	1.50278
0.3658	0.26984	0.3658	1.50292
0.366	0.27005	0.366	1.50282
0.3662	0.26974	0.3662	1.50288
0.3666	0.26998	0.3666	1.50292
0.3668	0.26935	0.3668	1.5029
0.367	0.26956	0.367	1.50286
0.3678	0.26882	0.3678	1.50288
0.368	0.269	0.368	1.50284
0.3686	0.26882	0.3686	1.50307
0.3688	0.26859	0.3688	1.50282
0.369	0.26884	0.369	1.50299
0.3692	0.26842	0.3692	1.50282
0.3694	0.26868	0.3694	1.50292
0.3696	0.26831	0.3696	1.50284
0.3698	0.2681	0.3698	1.50292
0.37	0.26784	0.37	1.50274
0.3702	0.26819	0.3702	1.50305
0.3704	0.26752	0.3704	1.50278
0.3706	0.26773	0.3706	1.50274
0.3708	0.26754	0.3708	1.50299
0.3714	0.26729	0.3714	1.50273
0.3724	0.26682	0.3724	1.5029
0.3728	0.2665	0.3728	1.5028
0.3734	0.26669	0.3734	1.50284
0.3736	0.26611	0.3736	1.50284
0.3746	0.2659	0.3746	1.50284
0.3748	0.26569	0.3748	1.50294
0.3752	0.26587	0.3752	1.50296
0.3754	0.26525	0.3754	1.50284
0.3762	0.26481	0.3762	1.50286
0.3772	0.26439	0.3772	1.50274
0.3774	0.26465	0.3774	1.50305
0.3776	0.26432	0.3776	1.50288
0.3782	0.26411	0.3782	1.50286
0.3788	0.26367	0.3788	1.50278
0.38	0.26305	0.38	1.5029
0.3802	0.26333	0.3802	1.5029
0.3804	0.26298	0.3804	1.50282
0.381	0.26268	0.381	1.50297
0.3818	0.26247	0.3818	1.50286
0.3822	0.26228	0.3822	1.50296
0.3828	0.26198	0.3828	1.50286
0.383	0.26163	0.383	1.50299
0.3838	0.26122	0.3838	1.50282
0.384	0.26101	0.384	1.50284
0.3842	0.26131	0.3842	1.50273
0.3844	0.26112	0.3844	1.50284
0.3848	0.26089	0.3848	1.50286
0.3852	0.26057	0.3852	1.50276
0.3856	0.26094	0.3856	1.5029
0.3858	0.26059	0.3858	1.50286
0.3862	0.26041	0.3862	1.50297
0.3864	0.2601	0.3864	1.50282
0.3866	0.26029	0.3866	1.50274
0.3868	0.25999	0.3868	1.5029
0.3872	0.25953	0.3872	1.50284
0.3874	0.25978	0.3874	1.50282
0.3878	0.25922	0.3878	1.50294
0.388	0.25978	0.388	1.50286
0.3882	0.25957	0.3882	1.50286
0.3884	0.25934	0.3884	1.50292
0.3888	0.25885	0.3888	1.50282
0.389	0.25936	0.389	1.50282
0.3892	0.25883	0.3892	1.50303
0.3898	0.25851	0.3898	1.50286
0.3908	0.25823	0.3908	1.50296
0.3914	0.2577	0.3914	1.50299
0.3926	0.25716	0.3926	1.50278
0.3938	0.25668	0.3938	1.50284
0.394	0.25691	0.394	1.50278
0.3942	0.25663	0.3942	1.50296
0.3944	0.25624	0.3944	1.50273
0.3946	0.25654	0.3946	1.50299
0.3948	0.2563	0.3948	1.50292
0.3956	0.25593	0.3956	1.50288
0.396	0.25563	0.396	1.50263
0.3962	0.25624	0.3962	1.50299
0.3964	0.25586	0.3964	1.50263
0.3966	0.25545	0.3966	1.50294
0.3976	0.25503	0.3976	1.5029
0.398	0.25468	0.398	1.50286
0.3992	0.25415	0.3992	1.50282
0.3998	0.25443	0.3998	1.50282
0.4	0.25396	0.4	1.50297
0.401	0.25366	0.401	1.50296
0.4014	0.25339	0.4014	1.50299
0.4022	0.25304	0.4022	1.50286
0.4026	0.25283	0.4026	1.5028
0.4032	0.25257	0.4032	1.5029
0.404	0.2522	0.404	1.50288
0.4044	0.25193	0.4044	1.50299
0.4046	0.25213	0.4046	1.50292
0.4048	0.25195	0.4048	1.50284
0.405	0.25162	0.405	1.50294
0.4052	0.25193	0.4052	1.50273
0.4054	0.25149	0.4054	1.50292
0.4056	0.2513	0.4056	1.50303
0.406	0.25151	0.406	1.50286
0.4064	0.25102	0.4064	1.50286
0.4068	0.25128	0.4068	1.50301
0.407	0.25091	0.407	1.50292
0.4072	0.25125	0.4072	1.50278
0.4074	0.25072	0.4074	1.50288
0.4078	0.25095	0.4078	1.5028
0.408	0.25042	0.408	1.50282
0.4086	0.25023	0.4086	1.50294
0.4094	0.24998	0.4094	1.50299
0.4096	0.24972	0.4096	1.50299
0.4098	0.25	0.4098	1.50286
0.41	0.24982	0.41	1.5029
0.4102	0.24956	0.4102	1.50278
0.4104	0.24975	0.4104	1.50296
0.4106	0.24928	0.4106	1.50288
0.4112	0.2491	0.4112	1.50284
0.412	0.24877	0.412	1.50294
0.4128	0.24898	0.4128	1.50294
0.413	0.24843	0.413	1.50276
0.4136	0.24813	0.4136	1.50263
0.4142	0.24782	0.4142	1.50278
0.4148	0.24741	0.4148	1.50296
0.415	0.24759	0.415	1.50305
0.4152	0.2472	0.4152	1.50282
0.4154	0.24769	0.4154	1.50282
0.4156	0.2475	0.4156	1.50271
0.416	0.24711	0.416	1.50288
0.4168	0.24669	0.4168	1.50282
0.4178	0.24646	0.4178	1.50301
0.4184	0.24623	0.4184	1.5029
0.4188	0.24599	0.4188	1.50286
0.419	0.24569	0.419	1.50271
0.42	0.24528	0.42	1.50284
0.4204	0.24555	0.4204	1.50292
0.4206	0.24516	0.4206	1.50294
0.4208	0.24495	0.4208	1.50284
0.4218	0.24421	0.4218	1.50282
0.422	0.24451	0.422	1.50271
0.423	0.24423	0.423	1.50299
0.4234	0.24402	0.4234	1.50282
0.4244	0.24363	0.4244	1.5029
0.4248	0.24342	0.4248	1.50297
0.425	0.24307	0.425	1.50309
0.4252	0.24328	0.4252	1.50276
0.4256	0.24307	0.4256	1.50307
0.4258	0.24287	0.4258	1.50278
0.427	0.24252	0.427	1.50294
0.4274	0.24229	0.4274	1.5028
0.4278	0.2421	0.4278	1.50286
0.428	0.24233	0.428	1.50294
0.4282	0.24192	0.4282	1.5029
0.429	0.24168	0.429	1.50271
0.4298	0.24122	0.4298	1.50296
0.4302	0.24094	0.4302	1.50292
0.431	0.24053	0.431	1.5029
0.4312	0.24083	0.4312	1.50282
0.432	0.24055	0.432	1.50288
0.4322	0.24029	0.4322	1.50292
0.4324	0.23997	0.4324	1.5029
0.4326	0.24032	0.4326	1.50296
0.4328	0.24013	0.4328	1.5028
0.4332	0.23976	0.4332	1.50282
0.4336	0.23995	0.4336	1.5028
0.4342	0.23971	0.4342	1.50284
0.4346	0.23939	0.4346	1.5029
0.435	0.23914	0.435	1.50288
0.4356	0.23888	0.4356	1.50296
0.4358	0.23911	0.4358	1.50294
0.436	0.23867	0.436	1.50288
0.4362	0.23886	0.4362	1.50288
0.4364	0.23867	0.4364	1.50296
0.4372	0.23839	0.4372	1.50288
0.4378	0.23819	0.4378	1.50282
0.438	0.238	0.438	1.5029
0.4382	0.23772	0.4382	1.50282
0.4384	0.23805	0.4384	1.50297
0.4386	0.23758	0.4386	1.5029
0.4388	0.23777	0.4388	1.50288
0.4392	0.23751	0.4392	1.50292
0.4398	0.23784	0.4398	1.5029
0.44	0.23754	0.44	1.50284
0.4404	0.23696	0.4404	1.50278
0.441	0.23677	0.441	1.50282
0.4414	0.23696	0.4414	1.50296
0.4418	0.23617	0.4418	1.50282
0.442	0.23652	0.442	1.50282
0.4428	0.23631	0.4428	1.50282
0.4432	0.23594	0.4432	1.50297
0.4438	0.23559	0.4438	1.50296
0.444	0.2358	0.444	1.50297
0.4442	0.23561	0.4442	1.50292
0.445	0.2354	0.445	1.50282
0.4458	0.23503	0.4458	1.5028
0.4462	0.23469	0.4462	1.5029
0.4468	0.23445	0.4468	1.5029
0.4478	0.23413	0.4478	1.50276
0.448	0.23441	0.448	1.50296
0.4482	0.23406	0.4482	1.50284
0.4488	0.23381	0.4488	1.50276
0.4494	0.2336	0.4494	1.50297
0.4498	0.23337	0.4498	1.50278
0.45	0.23316	0.45	1.50276
0.4514	0.23293	0.4514	1.50299
0.452	0.23265	0.452	1.50294
0.4524	0.23221	0.4524	1.50301
0.453	0.23242	0.453	1.50307
0.454	0.23195	0.454	1.50296
0.4544	0.2317	0.4544	1.50297
0.4552	0.23144	0.4552	1.50294
0.4562	0.23121	0.4562	1.5029
0.4566	0.231	0.4566	1.50271
0.4568	0.23082	0.4568	1.50301
0.4574	0.23035	0.4574	1.50292
0.4576	0.23054	0.4576	1.50282
0.458	0.23035	0.458	1.50286
0.4582	0.23056	0.4582	1.50288
0.4584	0.23031	0.4584	1.50299
0.4588	0.23001	0.4588	1.50294
0.459	0.23038	0.459	1.50282
0.4596	0.22968	0.4596	1.50294
0.4604	0.22922	0.4604	1.50284
0.4606	0.2295	0.4606	1.5029
0.4614	0.22926	0.4614	1.50292
0.462	0.22906	0.462	1.50278
0.4626	0.22866	0.4626	1.50297
0.4632	0.22834	0.4632	1.50288
0.4636	0.22869	0.4636	1.50311
0.4638	0.22831	0.4638	1.5028
0.4648	0.22776	0.4648	1.50288
0.465	0.22757	0.465	1.5028
0.466	0.22739	0.466	1.50288
0.4668	0.2272	0.4668	1.50286
0.4678	0.22688	0.4678	1.50286
0.4684	0.22669	0.4684	1.5028
0.4686	0.22651	0.4686	1.50305
0.4688	0.22618	0.4688	1.50269
0.469	0.22653	0.469	1.50313
0.4692	0.22625	0.4692	1.50297
0.4698	0.22607	0.4698	1.50284
0.4704	0.22577	0.4704	1.50294
0.4712	0.22542	0.4712	1.50286
0.472	0.22523	0.472	1.50301
0.4722	0.22491	0.4722	1.50282
0.4724	0.22512	0.4724	1.50301
0.4726	0.22489	0.4726	1.50292
0.473	0.22514	0.473	1.5029
0.4732	0.22486	0.4732	1.50284
0.4734	0.22465	0.4734	1.50286
0.4742	0.22442	0.4742	1.5029
0.4744	0.22468	0.4744	1.5029
0.4746	0.22442	0.4746	1.50278
0.4752	0.22396	0.4752	1.50278
0.4764	0.22366	0.4764	1.50286
0.4772	0.22338	0.4772	1.50271
0.4786	0.22308	0.4786	1.50286
0.4788	0.22285	0.4788	1.50305
0.4796	0.22259	0.4796	1.50274
0.4798	0.22241	0.4798	1.50311
0.48	0.22271	0.48	1.50292
0.4804	0.22248	0.4804	1.50286
0.4806	0.22217	0.4806	1.5029
0.4812	0.22199	0.4812	1.50284
0.4814	0.2222	0.4814	1.5029
0.4816	0.22192	0.4816	1.50294
0.4822	0.2215	0.4822	1.50286
0.4824	0.22185	0.4824	1.50296
0.4826	0.22143	0.4826	1.50292
0.4834	0.22092	0.4834	1.50282
0.4836	0.22118	0.4836	1.50273
0.484	0.22064	0.484	1.5029
0.4842	0.22104	0.4842	1.50297
0.4844	0.22078	0.4844	1.50274
0.4848	0.22058	0.4848	1.50288
0.485	0.22076	0.485	1.50288
0.4852	0.22055	0.4852	1.50301
0.4856	0.22034	0.4856	1.50286
0.4858	0.22067	0.4858	1.50303
0.486	0.22032	0.486	1.5029
0.4866	0.21979	0.4866	1.50288
0.4868	0.22009	0.4868	1.50294
0.487	0.22027	0.487	1.50286
0.4872	0.21995	0.4872	1.5029
0.4882	0.21965	0.4882	1.50274
0.4886	0.21946	0.4886	1.50294
0.4892	0.21907	0.4892	1.50297
0.4894	0.21939	0.4894	1.50286
0.4896	0.21907	0.4896	1.50286
0.4898	0.21881	0.4898	1.50282
0.4906	0.21858	0.4906	1.50274
0.491	0.21888	0.491	1.50313
0.4912	0.21868	0.4912	1.50288
0.4916	0.21826	0.4916	1.50301
0.4926	0.218	0.4926	1.50307
0.4928	0.21779	0.4928	1.50288
0.4938	0.21759	0.4938	1.50286
0.4942	0.21779	0.4942	1.50276
0.4944	0.21733	0.4944	1.50286
0.4956	0.21689	0.4956	1.50284
0.4966	0.21664	0.4966	1.50288
0.4976	0.21615	0.4976	1.50276
0.498	0.21638	0.498	1.50296
0.4982	0.21613	0.4982	1.50273
0.4988	0.21589	0.4988	1.50282
0.4994	0.21562	0.4994	1.50296
0.4996	0.21587	0.4996	1.50297
0.5	0.21552	0.5	1.50274
0.5002	0.21571	0.5002	1.50278
0.5004	0.21552	0.5004	1.50303
0.501	0.21522	0.501	1.5029
0.5012	0.21541	0.5012	1.50294
0.5014	0.21499	0.5014	1.50297
0.5016	0.21522	0.5016	1.5028
0.5018	0.21501	0.5018	1.50292
0.5026	0.21467	0.5026	1.50282
0.503	0.2149	0.503	1.50288
0.5032	0.21446	0.5032	1.50288
0.504	0.21418	0.504	1.50288
0.5048	0.21376	0.5048	1.50299
0.505	0.21413	0.505	1.5028
0.5054	0.21381	0.5054	1.5029
0.506	0.21335	0.506	1.50271
0.5062	0.21362	0.5062	1.50288
0.5066	0.21323	0.5066	1.50278
0.508	0.21284	0.508	1.50278
0.5088	0.21251	0.5088	1.50305
0.5092	0.21293	0.5092	1.50296
0.5094	0.21263	0.5094	1.50278
0.5096	0.21226	0.5096	1.50288
0.5108	0.21205	0.5108	1.50286
0.5114	0.21168	0.5114	1.5029
0.5118	0.21145	0.5118	1.50286
0.5124	0.21165	0.5124	1.50284
0.5128	0.21138	0.5128	1.50278
0.5136	0.21112	0.5136	1.50292
0.5138	0.21094	0.5138	1.50276
0.515	0.2107	0.515	1.50296
0.5156	0.21043	0.5156	1.50282
0.516	0.21068	0.516	1.50296
0.5162	0.21029	0.5162	1.50296
0.5166	0.2101	0.5166	1.50292
0.5168	0.21031	0.5168	1.50286
0.5172	0.2101	0.5172	1.50301
0.5174	0.20964	0.5174	1.50294
0.5176	0.20992	0.5176	1.50303
0.5182	0.20966	0.5182	1.5029
0.5184	0.20989	0.5184	1.50297
0.5186	0.20962	0.5186	1.50274
0.519	0.20931	0.519	1.50309
0.5192	0.2095	0.5192	1.50288
0.5194	0.20906	0.5194	1.50296
0.5196	0.20924	0.5196	1.50284
0.5198	0.20906	0.5198	1.50276
0.5202	0.20924	0.5202	1.50273
0.5204	0.20878	0.5204	1.5029
0.5206	0.20906	0.5206	1.50292
0.5208	0.20887	0.5208	1.50282
0.5214	0.20862	0.5214	1.50301
0.5222	0.2082	0.5222	1.50288
0.5226	0.20853	0.5226	1.5028
0.5228	0.20811	0.5228	1.50278
0.5242	0.20767	0.5242	1.50282
0.5252	0.20746	0.5252	1.50282
0.526	0.20718	0.526	1.5029
0.527	0.207	0.527	1.50292
0.5274	0.20672	0.5274	1.50284
0.528	0.20628	0.528	1.5028
0.5284	0.2067	0.5284	1.50276
0.5286	0.20644	0.5286	1.50273
0.529	0.20607	0.529	1.50282
0.5294	0.20656	0.5294	1.50284
0.5296	0.20626	0.5296	1.50292
0.5298	0.20595	0.5298	1.50294
0.531	0.2057	0.531	1.5029
0.5312	0.20528	0.5312	1.50305
0.5316	0.20547	0.5316	1.50286
0.5318	0.20512	0.5318	1.50294
0.532	0.20538	0.532	1.50276
0.5326	0.20517	0.5326	1.50282
0.5328	0.20538	0.5328	1.50315
0.533	0.20519	0.533	1.50273
0.5332	0.20477	0.5332	1.50271
0.5334	0.205	0.5334	1.50288
0.5336	0.20482	0.5336	1.50286
0.5338	0.20452	0.5338	1.50301
0.5342	0.20487	0.5342	1.50296
0.5344	0.20438	0.5344	1.50294
0.5346	0.20461	0.5346	1.50288
0.5352	0.20489	0.5352	1.50286
0.5354	0.20452	0.5354	1.50278
0.5358	0.20426	0.5358	1.50278
0.536	0.20401	0.536	1.50282
0.5366	0.20426	0.5366	1.50297
0.5368	0.20399	0.5368	1.50284
0.537	0.20348	0.537	1.50299
0.5372	0.20396	0.5372	1.50286
0.5374	0.20378	0.5374	1.50278
0.5382	0.20399	0.5382	1.50286
0.5384	0.20348	0.5384	1.50292
0.5386	0.20322	0.5386	1.50284
0.5388	0.20304	0.5388	1.50296
0.5396	0.20324	0.5396	1.50292
0.5398	0.20301	0.5398	1.50288
0.5408	0.20253	0.5408	1.5029
0.541	0.20276	0.541	1.50288
0.542	0.20234	0.542	1.50294
0.5422	0.20266	0.5422	1.50282
0.5424	0.20211	0.5424	1.50292
0.5426	0.20234	0.5426	1.50288
0.543	0.20188	0.543	1.50282
0.5432	0.20227	0.5432	1.50278
0.5434	0.20197	0.5434	1.50292
0.5436	0.20164	0.5436	1.50292
0.5438	0.20202	0.5438	1.50294
0.544	0.20171	0.544	1.50292
0.5444	0.20192	0.5444	1.50313
0.5446	0.20153	0.5446	1.50286
0.5452	0.20118	0.5452	1.50282
0.5454	0.20155	0.5454	1.50288
0.5458	0.20123	0.5458	1.5029
0.546	0.20148	0.546	1.50286
0.5462	0.20127	0.5462	1.50301
0.5464	0.20074	0.5464	1.50284
0.5466	0.20093	0.5466	1.50292
0.547	0.20118	0.547	1.50276
0.5472	0.20063	0.5472	1.50288
0.5478	0.20081	0.5478	1.5029
0.5482	0.20051	0.5482	1.50297
0.5494	0.20007	0.5494	1.50292
0.5504	0.19965	0.5504	1.50284
0.5506	0.19984	0.5506	1.50305
0.551	0.19949	0.551	1.50294
0.5514	0.1997	0.5514	1.50284
0.552	0.19928	0.552	1.50284
0.5532	0.199	0.5532	1.5029
0.5536	0.19921	0.5536	1.50301
0.5538	0.19886	0.5538	1.50297
0.554	0.19866	0.554	1.50282
0.5542	0.19886	0.5542	1.50296
0.5546	0.19859	0.5546	1.5028
0.5558	0.19833	0.5558	1.50288
0.5562	0.19852	0.5562	1.5029
0.5564	0.19826	0.5564	1.50288
0.5566	0.19796	0.5566	1.50299
0.5568	0.19828	0.5568	1.50288
0.5572	0.19791	0.5572	1.50299
0.5576	0.1981	0.5576	1.50296
0.5578	0.19782	0.5578	1.50274
0.558	0.19745	0.558	1.50284
0.5582	0.19784	0.5582	1.50292
0.5584	0.19731	0.5584	1.5028
0.5588	0.19757	0.5588	1.50282
0.5594	0.19738	0.5594	1.50292
0.56	0.19706	0.56	1.50282
0.5604	0.19724	0.5604	1.50286
0.5606	0.19685	0.5606	1.50282
0.5622	0.19645	0.5622	1.50294
0.5624	0.19671	0.5624	1.50292
0.5626	0.19648	0.5626	1.50299
0.5636	0.19594	0.5636	1.5029
0.5638	0.19615	0.5638	1.50297
0.5642	0.19576	0.5642	1.50282
0.5648	0.19594	0.5648	1.50286
0.565	0.19569	0.565	1.50288
0.566	0.1955	0.566	1.50292
0.5662	0.19527	0.5662	1.50276
0.5668	0.19495	0.5668	1.50297
0.567	0.19513	0.567	1.5029
0.5678	0.19532	0.5678	1.5029
0.568	0.19511	0.568	1.50278
0.5682	0.1949	0.5682	1.50274
0.5688	0.19444	0.5688	1.50303
0.569	0.19483	0.569	1.50288
0.5692	0.19421	0.5692	1.50296
0.5696	0.19448	0.5696	1.50282
0.57	0.19428	0.57	1.50286
0.5712	0.19395	0.5712	1.50294
0.5714	0.1937	0.5714	1.50288
0.5718	0.19388	0.5718	1.50296
0.5724	0.19365	0.5724	1.50274
0.573	0.19333	0.573	1.5029
0.5732	0.19365	0.5732	1.5028
0.5734	0.19303	0.5734	1.50282
0.5736	0.19335	0.5736	1.50284
0.5738	0.19312	0.5738	1.50274
0.5742	0.19365	0.5742	1.50284
0.5744	0.19305	0.5744	1.50288
0.5746	0.19277	0.5746	1.50284
0.5748	0.19319	0.5748	1.50284
0.5752	0.19268	0.5752	1.50297
0.5756	0.193	0.5756	1.50282
0.576	0.19265	0.576	1.50273
0.577	0.19233	0.577	1.50296
0.5778	0.19252	0.5778	1.5029
0.578	0.19219	0.578	1.50292
0.5786	0.19189	0.5786	1.50303
0.579	0.19159	0.579	1.50294
0.5792	0.19177	0.5792	1.50284
0.5798	0.19147	0.5798	1.50284
0.58	0.19184	0.58	1.50292
0.5802	0.19136	0.5802	1.50284
0.5804	0.1917	0.5804	1.50288
0.5806	0.19152	0.5806	1.50292
0.581	0.19115	0.581	1.50278
0.5812	0.19145	0.5812	1.50303
0.5814	0.19106	0.5814	1.50288
0.5816	0.19124	0.5816	1.50292
0.582	0.19094	0.582	1.50288
0.5824	0.19066	0.5824	1.5028
0.5836	0.19087	0.5836	1.50297
0.5838	0.19045	0.5838	1.50278
0.5842	0.19073	0.5842	1.5029
0.5846	0.19027	0.5846	1.50299
0.5852	0.19045	0.5852	1.5028
0.5854	0.18997	0.5854	1.50297
0.587	0.18969	0.587	1.50296
0.5876	0.18946	0.5876	1.5028
0.5886	0.18918	0.5886	1.50282
0.5894	0.18892	0.5894	1.50309
0.5908	0.18858	0.5908	1.50288
0.5916	0.18839	0.5916	1.5029
0.5924	0.18809	0.5924	1.50296
0.5932	0.18767	0.5932	1.50288
0.5934	0.18742	0.5934	1.50276
0.5936	0.18802	0.5936	1.50292
0.5938	0.18828	0.5938	1.50286
0.594	0.18765	0.594	1.50286
0.5942	0.18795	0.5942	1.50288
0.5946	0.18758	0.5946	1.50284
0.5952	0.18716	0.5952	1.50296
0.5956	0.1876	0.5956	1.50301
0.596	0.18721	0.596	1.50278
0.5964	0.18756	0.5964	1.50292
0.5966	0.1873	0.5966	1.50282
0.597	0.18698	0.597	1.50284
0.5976	0.18716	0.5976	1.50288
0.598	0.18695	0.598	1.50284
0.5982	0.18663	0.5982	1.50288
0.5986	0.18626	0.5986	1.50288
0.5988	0.18644	0.5988	1.50299
0.599	0.18621	0.599	1.5028
0.5994	0.1864	0.5994	1.50267
0.5996	0.18612	0.5996	1.50294
0.5998	0.18635	0.5998	1.50282
0.6002	0.1861	0.6002	1.50284
0.6016	0.18589	0.6016	1.5029
0.602	0.18566	0.602	1.5029
0.6022	0.18598	0.6022	1.5029
0.6024	0.18559	0.6024	1.5028
0.6036	0.18522	0.6036	1.5028
0.6042	0.18503	0.6042	1.50292
0.6048	0.1848	0.6048	1.50282
0.605	0.18538	0.605	1.50292
0.6052	0.18515	0.6052	1.50288
0.6054	0.18471	0.6054	1.50278
0.6058	0.18496	0.6058	1.50276
0.6062	0.18461	0.6062	1.50274
0.6072	0.18438	0.6072	1.50292
0.6074	0.18415	0.6074	1.50284
0.6078	0.18443	0.6078	1.50292
0.608	0.18401	0.608	1.50284
0.6086	0.18422	0.6086	1.50292
0.609	0.18387	0.609	1.50292
0.6102	0.18341	0.6102	1.50284
0.6104	0.18366	0.6104	1.50297
0.6108	0.18343	0.6108	1.50296
0.6112	0.1832	0.6112	1.5029
0.6118	0.1835	0.6118	1.50294
0.612	0.18304	0.612	1.50282
0.6124	0.18285	0.6124	1.50292
0.6126	0.18329	0.6126	1.50276
0.6128	0.18297	0.6128	1.50271
0.6142	0.18253	0.6142	1.50301
0.6144	0.18299	0.6144	1.50294
0.6146	0.18241	0.6146	1.50284
0.6156	0.18216	0.6156	1.50284
0.6168	0.18197	0.6168	1.5029
0.617	0.18174	0.617	1.5029
0.6172	0.18209	0.6172	1.50307
0.6174	0.18174	0.6174	1.50284
0.6184	0.18146	0.6184	1.50288
0.6196	0.18116	0.6196	1.50263
0.6198	0.18165	0.6198	1.50294
0.62	0.18121	0.62	1.50274
0.6204	0.181	0.6204	1.50278
0.6208	0.18077	0.6208	1.50296
0.621	0.181	0.621	1.50282
0.6218	0.18072	0.6218	1.50296
0.6224	0.18049	0.6224	1.50276
0.6232	0.1807	0.6232	1.5029
0.6234	0.18047	0.6234	1.50292
0.6242	0.18023	0.6242	1.50301
0.6246	0.18047	0.6246	1.50296
0.6248	0.1801	0.6248	1.50276
0.6258	0.17979	0.6258	1.50271
0.6266	0.17961	0.6266	1.50286
0.627	0.17928	0.627	1.50292
0.6272	0.17949	0.6272	1.50288
0.6282	0.17917	0.6282	1.50294
0.6292	0.17952	0.6292	1.50288
0.6294	0.17896	0.6294	1.50278
0.6296	0.17878	0.6296	1.50282
0.631	0.17852	0.631	1.50301
0.6316	0.1782	0.6316	1.50284
0.632	0.17843	0.632	1.50305
0.6322	0.17824	0.6322	1.50282
0.6324	0.17843	0.6324	1.50294
0.6326	0.17806	0.6326	1.50301
0.6334	0.17769	0.6334	1.50288
0.6336	0.17796	0.6336	1.50278
0.6338	0.17759	0.6338	1.50294
0.634	0.17792	0.634	1.50286
0.6342	0.17764	0.6342	1.50288
0.6358	0.17715	0.6358	1.5029
0.636	0.17766	0.636	1.50286
0.6362	0.17715	0.6362	1.50273
0.6364	0.17748	0.6364	1.50292
0.6368	0.17699	0.6368	1.50294
0.638	0.17667	0.638	1.5028
0.639	0.17646	0.639	1.50288
0.6398	0.17623	0.6398	1.50305
0.64	0.17664	0.64	1.50286
0.6402	0.17637	0.6402	1.50288
0.6414	0.17655	0.6414	1.50286
0.6418	0.17602	0.6418	1.50294
0.6426	0.17579	0.6426	1.50282
0.6438	0.17523	0.6438	1.5029
0.6442	0.17551	0.6442	1.50303
0.6444	0.17532	0.6444	1.50288
0.6446	0.17551	0.6446	1.50274
0.6448	0.17532	0.6448	1.50294
0.6452	0.17504	0.6452	1.50278
0.646	0.17523	0.646	1.5029
0.6462	0.17502	0.6462	1.50292
0.6466	0.17474	0.6466	1.50286
0.6476	0.17453	0.6476	1.50284
0.6484	0.17433	0.6484	1.50284
0.6486	0.17488	0.6486	1.50303
0.6488	0.1744	0.6488	1.50286
0.649	0.17463	0.649	1.50288
0.6492	0.17433	0.6492	1.50301
0.6494	0.17453	0.6494	1.50286
0.6496	0.17409	0.6496	1.50301
0.651	0.17389	0.651	1.5028
0.6512	0.17356	0.6512	1.50267
0.6516	0.17382	0.6516	1.5029
0.6522	0.17349	0.6522	1.5028
0.653	0.17328	0.653	1.50292
0.654	0.17305	0.654	1.50286
0.6554	0.17287	0.6554	1.5029
0.656	0.17266	0.656	1.50292
0.6576	0.17245	0.6576	1.50282
0.6578	0.17224	0.6578	1.50296
0.6582	0.17247	0.6582	1.50278
0.6588	0.17224	0.6588	1.5028
0.659	0.17203	0.659	1.50296
0.6592	0.17224	0.6592	1.50301
0.6594	0.17201	0.6594	1.50292
0.6596	0.17166	0.6596	1.5029
0.6598	0.17187	0.6598	1.5029
0.6602	0.17148	0.6602	1.50284
0.6604	0.17168	0.6604	1.50288
0.6614	0.17134	0.6614	1.50286
0.6616	0.17152	0.6616	1.50282
0.663	0.17111	0.663	1.50278
0.6636	0.1709	0.6636	1.50286
0.664	0.17113	0.664	1.50273
0.6642	0.17078	0.6642	1.50288
0.6644	0.17106	0.6644	1.50278
0.6646	0.17085	0.6646	1.50292
0.665	0.17113	0.665	1.50273
0.6652	0.17073	0.6652	1.50286
0.666	0.17053	0.666	1.50286
0.6662	0.17029	0.6662	1.50297
0.6666	0.17048	0.6666	1.50296
0.667	0.17016	0.667	1.50274
0.6684	0.1699	0.6684	1.5028
0.6686	0.16953	0.6686	1.50284
0.6688	0.16995	0.6688	1.5028
0.6692	0.16962	0.6692	1.50288
0.6694	0.16944	0.6694	1.50297
0.6696	0.16967	0.6696	1.50284
0.67	0.16939	0.67	1.50288
0.6706	0.16958	0.6706	1.50297
0.6708	0.16934	0.6708	1.50267
0.672	0.16907	0.672	1.50296
0.6726	0.16937	0.6726	1.50309
0.6728	0.16902	0.6728	1.50284
0.6734	0.16851	0.6734	1.50267
0.6736	0.16879	0.6736	1.50282
0.674	0.1686	0.674	1.50274
0.6742	0.16897	0.6742	1.50288
0.6744	0.16849	0.6744	1.50282
0.6756	0.16821	0.6756	1.50305
0.6762	0.16775	0.6762	1.50274
0.6764	0.16816	0.6764	1.50294
0.6772	0.16791	0.6772	1.5028
0.6778	0.16768	0.6778	1.50278
0.678	0.16788	0.678	1.50278
0.6782	0.1677	0.6782	1.50299
0.6784	0.16791	0.6784	1.50297
0.6786	0.16758	0.6786	1.50274
0.6802	0.16738	0.6802	1.5029
0.6804	0.16763	0.6804	1.50294
0.6808	0.16728	0.6808	1.50278
0.6818	0.16707	0.6818	1.50301
0.682	0.16675	0.682	1.50288
0.6822	0.16696	0.6822	1.50294
0.6836	0.16675	0.6836	1.50294
0.6838	0.16647	0.6838	1.50296
0.6846	0.16622	0.6846	1.50276
0.6864	0.16582	0.6864	1.50284
0.6872	0.16615	0.6872	1.50294
0.6874	0.16573	0.6874	1.50282
0.6882	0.16596	0.6882	1.50297
0.6884	0.16564	0.6884	1.50296
0.689	0.16545	0.689	1.50278
0.6892	0.1658	0.6892	1.50294
0.6894	0.16561	0.6894	1.50294
0.6896	0.16517	0.6896	1.50296
0.6902	0.16494	0.6902	1.50296
0.6904	0.16524	0.6904	1.50296
0.6906	0.16483	0.6906	1.50278
0.6908	0.16527	0.6908	1.50296
0.691	0.16508	0.691	1.50286
0.692	0.16466	0.692	1.5028
0.6922	0.16499	0.6922	1.50301
0.6924	0.16436	0.6924	1.50271
0.6928	0.16459	0.6928	1.50267
0.6942	0.16429	0.6942	1.50294
0.6946	0.16402	0.6946	1.50296
0.6948	0.16434	0.6948	1.50294
0.6956	0.16415	0.6956	1.50288
0.6958	0.16388	0.6958	1.50299
0.696	0.16441	0.696	1.50297
0.6962	0.16357	0.6962	1.50274
0.6964	0.1639	0.6964	1.50294
0.6974	0.16371	0.6974	1.50305
0.6976	0.16348	0.6976	1.50284
0.6986	0.16323	0.6986	1.50276
0.6988	0.16344	0.6988	1.50276
0.6992	0.1632	0.6992	1.50299
0.6996	0.16344	0.6996	1.50282
0.6998	0.16297	0.6998	1.50282
0.7004	0.16323	0.7004	1.5029
0.7006	0.16304	0.7006	1.50286
0.7008	0.16339	0.7008	1.50303
0.701	0.16295	0.701	1.50297
0.7012	0.16272	0.7012	1.50286
0.7016	0.16304	0.7016	1.5028
0.7018	0.16286	0.7018	1.50286
0.702	0.16262	0.702	1.50297
0.7026	0.16288	0.7026	1.50286
0.7028	0.16253	0.7028	1.50282
0.7042	0.16232	0.7042	1.50292
0.7044	0.16209	0.7044	1.50297
0.7046	0.16239	0.7046	1.50299
0.7048	0.16258	0.7048	1.50296
0.705	0.16214	0.705	1.50294
0.7062	0.16181	0.7062	1.50286
0.707	0.16147	0.707	1.50274
0.7072	0.16202	0.7072	1.50284
0.7074	0.16181	0.7074	1.50301
0.708	0.16154	0.708	1.5029
0.7082	0.16135	0.7082	1.50292
0.709	0.16156	0.709	1.50292
0.7092	0.16093	0.7092	1.50278
0.7094	0.16121	0.7094	1.50294
0.7112	0.16077	0.7112	1.50303
0.7132	0.1604	0.7132	1.50284
0.7138	0.16019	0.7138	1.5029
0.714	0.16045	0.714	1.50296
0.7142	0.16024	0.7142	1.50284
0.7152	0.16045	0.7152	1.50301
0.7154	0.16026	0.7154	1.50292
0.7158	0.15998	0.7158	1.50274
0.716	0.15977	0.716	1.50276
0.7174	0.16017	0.7174	1.50299
0.7176	0.1594	0.7176	1.50294
0.7186	0.15973	0.7186	1.50292
0.7188	0.15947	0.7188	1.5029
0.7192	0.15922	0.7192	1.50273
0.7194	0.1594	0.7194	1.50284
0.7196	0.15899	0.7196	1.50282
0.7198	0.1592	0.7198	1.50278
0.7212	0.15901	0.7212	1.50297
0.7226	0.15843	0.7226	1.50271
0.7228	0.15968	0.7228	1.5028
0.753	0.15248	0.753	1.50296
0.754	0.15227	0.754	1.50292
0.7552	0.15208	0.7552	1.50296
0.7566	0.15184	0.7566	1.50299
0.7572	0.15163	0.7572	1.50284
0.7582	0.15144	0.7582	1.50284
0.7598	0.15116	0.7598	1.50274
0.7612	0.1508	0.7612	1.50282
0.7618	0.15107	0.7618	1.5028
0.7622	0.15084	0.7622	1.5029
0.7626	0.15064	0.7626	1.50288
0.7644	0.15037	0.7644	1.5028
0.765	0.15015	0.765	1.5029
0.7666	0.14983	0.7666	1.50288
0.7684	0.14956	0.7684	1.50296
0.77	0.14937	0.77	1.50288
0.7714	0.14917	0.7714	1.5029
0.7718	0.14896	0.7718	1.50288
0.7734	0.14873	0.7734	1.50296
0.7738	0.14855	0.7738	1.50276
0.7756	0.14833	0.7756	1.5028
0.7768	0.14805	0.7768	1.50273
0.7788	0.14783	0.7788	1.50273
0.7792	0.14765	0.7792	1.50292
0.7812	0.14741	0.7812	1.50292
0.7824	0.14721	0.7824	1.50303
0.7832	0.14696	0.7832	1.50297
0.7846	0.1467	0.7846	1.50288
0.7852	0.1465	0.7852	1.50292
0.7874	0.14631	0.7874	1.50284
0.7882	0.14609	0.7882	1.50276
0.79	0.14581	0.79	1.50297
0.7914	0.14553	0.7914	1.50292
0.793	0.14533	0.793	1.50294
0.7948	0.14509	0.7948	1.50297
0.7958	0.14482	0.7958	1.50288
0.7974	0.14455	0.7974	1.50294
0.799	0.14434	0.799	1.50273
0.8006	0.14414	0.8006	1.50297
0.8014	0.14394	0.8014	1.50286
0.8026	0.14374	0.8026	1.50288
0.8036	0.14355	0.8036	1.50284
0.8046	0.14336	0.8046	1.5029
0.806	0.14314	0.806	1.5029
0.8074	0.14289	0.8074	1.50303
0.8084	0.14258	0.8084	1.50271
0.8086	0.1428	0.8086	1.50296
0.8096	0.1425	0.8096	1.50292
0.8112	0.14221	0.8112	1.5028
0.8124	0.14199	0.8124	1.50296
0.814	0.14178	0.814	1.5029
0.8156	0.14154	0.8156	1.50282
0.817	0.14132	0.817	1.50292
0.8188	0.14111	0.8188	1.50299
0.8204	0.14087	0.8204	1.50303
0.821	0.14063	0.821	1.5028
0.8224	0.1404	0.8224	1.50286
0.8242	0.14021	0.8242	1.50303
0.826	0.13996	0.826	1.50286
0.8274	0.13969	0.8274	1.50303
0.8284	0.13944	0.8284	1.50286
0.8302	0.13922	0.8302	1.50305
0.8316	0.13892	0.8316	1.50294
0.8332	0.13874	0.8332	1.50294
0.8338	0.13855	0.8338	1.50271
0.8358	0.13829	0.8358	1.5028
0.8378	0.13807	0.8378	1.50296
0.839	0.13786	0.839	1.50282
0.84	0.13768	0.84	1.50284
0.8412	0.13748	0.8412	1.50294
0.8436	0.13716	0.8436	1.50294
0.8446	0.13694	0.8446	1.50301
0.8464	0.13675	0.8464	1.5028
0.8476	0.13655	0.8476	1.50282
0.8492	0.13634	0.8492	1.50296
0.8502	0.13609	0.8502	1.50297
0.852	0.13587	0.852	1.50296
0.8532	0.13564	0.8532	1.50296
0.8554	0.13531	0.8554	1.50288
0.8574	0.13508	0.8574	1.50284
0.8592	0.13488	0.8592	1.50296
0.8608	0.13458	0.8608	1.50282
0.8622	0.13438	0.8622	1.5029
0.8632	0.13416	0.8632	1.50278
0.8654	0.13394	0.8654	1.50274
0.866	0.13376	0.866	1.50299
0.868	0.13356	0.868	1.50294
0.869	0.13337	0.869	1.50292
0.87	0.13318	0.87	1.50294
0.8716	0.13298	0.8716	1.50296
0.873	0.13276	0.873	1.50294
0.875	0.13257	0.875	1.50274
0.8758	0.13236	0.8758	1.50292
0.877	0.13216	0.877	1.50273
0.879	0.1319	0.879	1.50294
0.881	0.13168	0.881	1.50282
0.882	0.13144	0.882	1.50284
0.884	0.13125	0.884	1.50294
0.8852	0.13107	0.8852	1.50296
0.8854	0.13087	0.8854	1.50292
0.8856	0.13107	0.8856	1.5029
0.887	0.13082	0.887	1.5028
0.8882	0.13055	0.8882	1.50299
0.89	0.13022	0.89	1.50284
0.892	0.12986	0.892	1.50278
0.8922	0.13011	0.8922	1.50297
0.8938	0.12975	0.8938	1.5028
0.8958	0.12947	0.8958	1.50286
0.8984	0.12927	0.8984	1.50297
0.8996	0.12899	0.8996	1.50286
0.9014	0.12876	0.9014	1.50286
0.9032	0.12847	0.9032	1.50276
0.905	0.12824	0.905	1.50294
0.907	0.12805	0.907	1.50297
0.9084	0.12784	0.9084	1.50288
0.91	0.12752	0.91	1.5028
0.912	0.12732	0.912	1.50274
0.914	0.12703	0.914	1.50273
0.9158	0.12679	0.9158	1.50292
0.9178	0.12652	0.9178	1.50286
0.9192	0.12626	0.9192	1.50273
0.9218	0.12603	0.9218	1.50288
0.9234	0.1258	0.9234	1.50292
0.9246	0.12562	0.9246	1.50288
0.9266	0.12543	0.9266	1.50292
0.9276	0.12523	0.9276	1.5029
0.9298	0.12501	0.9298	1.50294
0.9302	0.12482	0.9302	1.5028
0.9322	0.12458	0.9322	1.50284
0.935	0.1244	0.935	1.50286
0.9362	0.12415	0.9362	1.5029
0.938	0.12396	0.938	1.50276
0.9398	0.12375	0.9398	1.50286
0.9412	0.12354	0.9412	1.50292
0.9432	0.1233	0.9432	1.5028
0.9448	0.12308	0.9448	1.50271
0.946	0.12287	0.946	1.50292
0.948	0.12267	0.948	1.5029
0.95	0.1224	0.95	1.50288
0.9516	0.12215	0.9516	1.50273
0.9538	0.12191	0.9538	1.50303
0.956	0.12172	0.956	1.50286
0.9574	0.12143	0.9574	1.50294
0.9594	0.12121	0.9594	1.50286
0.9622	0.121	0.9622	1.50297
0.9632	0.12078	0.9632	1.50282
0.9652	0.12053	0.9652	1.50296
0.9678	0.12031	0.9678	1.50292
0.9684	0.12	0.9684	1.50294
0.9712	0.1198	0.9712	1.50286
0.9734	0.11948	0.9734	1.50288
0.976	0.11929	0.976	1.50294
0.9764	0.11908	0.9764	1.50294
0.9792	0.1189	0.9792	1.50273
0.9814	0.11856	0.9814	1.50292
0.9826	0.11835	0.9826	1.50296
0.9848	0.11805	0.9848	1.5028
0.988	0.11785	0.988	1.50278
0.9898	0.1176	0.9898	1.50271
0.9904	0.11735	0.9904	1.50292
0.9906	0.11753	0.9906	1.5029
0.992	0.11725	0.992	1.5029
0.995	0.11702	0.995	1.50311
0.9958	0.11683	0.9958	1.5028
0.9986	0.11656	0.9986	1.50274
0.9998	0.11637	0.9998	1.5028
1	0.11658	1	1.50288
1.0004	0.1164	1.0004	1.50274
1.0014	0.11619	1.0014	1.50292
1.0016	0.11639	1.0016	1.50297
1.0028	0.11617	1.0028	1.50288
1.0042	0.11596	1.0042	1.50284
1.006	0.11577	1.006	1.50288
1.008	0.1155	1.008	1.50294
1.0094	0.11531	1.0094	1.50276
1.0112	0.11512	1.0112	1.50297
1.0134	0.11492	1.0134	1.50309
1.0152	0.11465	1.0152	1.50278
1.0172	0.11436	1.0172	1.50278
1.0194	0.11418	1.0194	1.50294
1.0226	0.11388	1.0226	1.50299
1.025	0.1137	1.025	1.5029
1.026	0.11349	1.026	1.50296
1.028	0.1132	1.028	1.50296
1.0308	0.11294	1.0308	1.50297
1.0336	0.11269	1.0336	1.50303
1.036	0.11235	1.036	1.50288
1.0376	0.11254	1.0376	1.50296
1.038	0.11233	1.038	1.50288
1.0392	0.11206	1.0392	1.50292
1.0416	0.11181	1.0416	1.50276
1.0444	0.1116	1.0444	1.50288
1.0448	0.11139	1.0448	1.50286
1.0476	0.11118	1.0476	1.50282
1.0496	0.111	1.0496	1.50282
1.0522	0.11073	1.0522	1.50284
1.0546	0.11053	1.0546	1.50286
1.056	0.11031	1.056	1.50286
1.0584	0.11008	1.0584	1.50282
1.0602	0.10987	1.0602	1.50284
1.063	0.10964	1.063	1.50299
1.0658	0.10932	1.0658	1.50294
1.0678	0.10909	1.0678	1.50284
1.0694	0.10889	1.0694	1.5029
1.0716	0.10866	1.0716	1.50288
1.0742	0.10844	1.0742	1.50299
1.0766	0.10825	1.0766	1.50307
1.078	0.10806	1.078	1.50286
1.0802	0.10779	1.0802	1.5028
1.081	0.10809	1.081	1.50292
1.0814	0.10784	1.0814	1.50288
1.0824	0.10765	1.0824	1.50288
1.0842	0.10746	1.0842	1.50276
1.0844	0.10766	1.0844	1.50299
1.0848	0.10743	1.0848	1.5028
1.086	0.1072	1.086	1.50284
1.0864	0.10747	1.0864	1.50303
1.0872	0.10719	1.0872	1.5028
1.088	0.10697	1.088	1.50292
1.089	0.10722	1.089	1.50288
1.0894	0.10697	1.0894	1.50299
1.091	0.10678	1.091	1.50284
1.0928	0.10654	1.0928	1.50284
1.0962	0.10626	1.0962	1.50296
1.0986	0.10605	1.0986	1.50299
1.102	0.10573	1.102	1.50297
1.1038	0.10553	1.1038	1.50288
1.1066	0.10532	1.1066	1.50278
1.1076	0.10511	1.1076	1.50288
1.1084	0.10532	1.1084	1.50297
1.1092	0.10508	1.1092	1.5029
1.111	0.10486	1.111	1.50286
1.113	0.10464	1.113	1.50267
1.1138	0.10483	1.1138	1.50303
1.1144	0.10463	1.1144	1.50284
1.1148	0.10443	1.1148	1.50297
1.118	0.10424	1.118	1.50292
1.1198	0.10404	1.1198	1.5028
1.1218	0.10382	1.1218	1.50282
1.122	0.10401	1.122	1.50299
1.1228	0.10377	1.1228	1.50267
1.1252	0.10351	1.1252	1.50288
1.1286	0.1033	1.1286	1.50292
1.1306	0.10304	1.1306	1.50301
1.1336	0.10285	1.1336	1.50301
1.136	0.10266	1.136	1.50296
1.1372	0.10245	1.1372	1.50292
1.14	0.10221	1.14	1.50284
1.1428	0.102	1.1428	1.50282
1.1448	0.10178	1.1448	1.50286
1.1472	0.10151	1.1472	1.50299
1.1508	0.10114	1.1508	1.50286
1.1516	0.10134	1.1516	1.50288
1.1524	0.10112	1.1524	1.50303
1.1548	0.10092	1.1548	1.5029
1.1562	0.10068	1.1562	1.50273
1.1568	0.10095	1.1568	1.5029
1.1576	0.10075	1.1576	1.50284
1.159	0.10056	1.159	1.50286
1.162	0.10025	1.162	1.50296
1.1644	0.10005	1.1644	1.50265
1.1668	0.09981	1.1668	1.50294
1.1688	0.09959	1.1688	1.50271
1.1722	0.09938	1.1722	1.50274
1.1744	0.09916	1.1744	1.50276
1.178	0.09895	1.178	1.50297
1.1796	0.09876	1.1796	1.50294
1.1814	0.09856	1.1814	1.50284
1.1848	0.0983	1.1848	1.5029
1.187	0.0981	1.187	1.50282
1.1878	0.09831	1.1878	1.50284
1.1884	0.09806	1.1884	1.50286
1.1892	0.09787	1.1892	1.50282
1.1896	0.09806	1.1896	1.5029
1.1906	0.09783	1.1906	1.50284
1.193	0.09759	1.193	1.5029
1.1964	0.09731	1.1964	1.5028
1.1998	0.09707	1.1998	1.50292
1.2022	0.09686	1.2022	1.50307
1.205	0.09665	1.205	1.50284
1.208	0.09641	1.208	1.50284
1.2108	0.0962	1.2108	1.50276
1.2124	0.096	1.2124	1.50288
1.2138	0.0962	1.2138	1.5029
1.2144	0.09591	1.2144	1.50273
1.2176	0.0957	1.2176	1.50286
1.2198	0.09547	1.2198	1.50301
1.223	0.09523	1.223	1.50282
1.2252	0.09503	1.2252	1.5028
1.2288	0.09477	1.2288	1.50303
1.2312	0.09456	1.2312	1.50286
1.2344	0.09425	1.2344	1.50288
1.2384	0.09403	1.2384	1.50296
1.2414	0.09385	1.2414	1.50282
1.2432	0.09362	1.2432	1.50286
1.2468	0.0934	1.2468	1.50297
1.25	0.09307	1.25	1.50297
1.2532	0.09288	1.2532	1.50303
1.2564	0.09265	1.2564	1.5028
1.2598	0.09247	1.2598	1.5029
1.2626	0.09229	1.2626	1.50297
1.2656	0.09203	1.2656	1.50297
1.2668	0.09182	1.2668	1.50282
1.27	0.09163	1.27	1.50286
1.2742	0.09136	1.2742	1.50276
1.2774	0.09117	1.2774	1.5028
1.2804	0.09094	1.2804	1.5029
1.2808	0.09115	1.2808	1.5029
1.282	0.09083	1.282	1.50294
1.2852	0.09061	1.2852	1.50297
1.2872	0.09041	1.2872	1.50267
1.2882	0.09022	1.2882	1.50284
1.2884	0.09046	1.2884	1.50296
1.2896	0.0902	1.2896	1.50299
1.2936	0.08993	1.2936	1.50282
1.2966	0.08974	1.2966	1.50284
1.3006	0.08955	1.3006	1.50309
1.302	0.08935	1.302	1.50271
1.3028	0.08956	1.3028	1.50271
1.3038	0.08935	1.3038	1.50288
1.3052	0.08912	1.3052	1.50286
1.309	0.08891	1.309	1.50292
1.3112	0.08867	1.3112	1.50299
1.3154	0.08838	1.3154	1.5028
1.3202	0.08819	1.3202	1.50311
1.321	0.08796	1.321	1.50297
1.3214	0.08815	1.3214	1.5029
1.3238	0.08781	1.3238	1.50292
1.3244	0.08804	1.3244	1.50299
1.3248	0.08778	1.3248	1.50288
1.325	0.08802	1.325	1.50299
1.3254	0.08783	1.3254	1.5029
1.3278	0.0876	1.3278	1.50296
1.3318	0.08735	1.3318	1.50294
1.337	0.08716	1.337	1.50299
1.3376	0.08696	1.3376	1.50274
1.3418	0.0867	1.3418	1.5029
1.3456	0.08647	1.3456	1.50286
1.348	0.08624	1.348	1.50276
1.351	0.08603	1.351	1.50292
1.3562	0.08581	1.3562	1.50286
1.3588	0.08562	1.3588	1.50273
1.3632	0.08539	1.3632	1.50294
1.365	0.08516	1.365	1.5028
1.3694	0.08495	1.3694	1.5028
1.3726	0.08475	1.3726	1.5028
1.3766	0.08449	1.3766	1.50284
1.3808	0.0843	1.3808	1.50301
1.3836	0.08411	1.3836	1.50286
1.3864	0.0839	1.3864	1.50286
1.3904	0.0837	1.3904	1.50286
1.3916	0.08349	1.3916	1.50286
1.397	0.08329	1.397	1.50286
1.3998	0.08306	1.3998	1.50296
1.4044	0.08281	1.4044	1.50296
1.4084	0.08253	1.4084	1.50288
1.4118	0.08234	1.4118	1.50276
1.414	0.08215	1.414	1.50292
1.4146	0.08238	1.4146	1.50286
1.415	0.08219	1.415	1.50278
1.4188	0.08198	1.4188	1.50286
1.4212	0.08177	1.4212	1.50273
1.4218	0.08202	1.4218	1.50288
1.4224	0.08179	1.4224	1.50292
1.425	0.08156	1.425	1.5028
1.4284	0.08127	1.4284	1.50299
1.429	0.08152	1.429	1.50296
1.4296	0.0813	1.4296	1.50271
1.4336	0.0811	1.4336	1.50292
1.437	0.08091	1.437	1.50288
1.4406	0.0807	1.4406	1.5029
1.4446	0.08051	1.4446	1.50297
1.448	0.08033	1.448	1.50288
1.4502	0.08013	1.4502	1.50286
1.4554	0.07982	1.4554	1.50274
1.4564	0.08005	1.4564	1.5028
1.4574	0.07982	1.4574	1.50274
1.461	0.07957	1.461	1.50297
1.4626	0.07976	1.4626	1.50296
1.4628	0.07955	1.4628	1.50284
1.464	0.07936	1.464	1.50294
1.4646	0.07958	1.4646	1.50294
1.4652	0.07936	1.4652	1.50288
1.4684	0.07903	1.4684	1.50284
1.4688	0.07922	1.4688	1.50303
1.4718	0.07899	1.4718	1.50296
1.474	0.07879	1.474	1.50278
1.4796	0.07858	1.4796	1.50286
1.4844	0.0783	1.4844	1.50278
1.4882	0.07805	1.4882	1.50284
1.4888	0.07827	1.4888	1.50292
1.49	0.07808	1.49	1.50297
1.492	0.07777	1.492	1.50282
1.4922	0.07797	1.4922	1.50296
1.4938	0.07774	1.4938	1.50288
1.4944	0.07796	1.4944	1.50303
1.4954	0.07775	1.4954	1.50294
1.499	0.07755	1.499	1.50286
1.5042	0.07728	1.5042	1.50292
1.5064	0.07707	1.5064	1.50288
1.512	0.07677	1.512	1.50286
1.5186	0.07653	1.5186	1.50297
1.5228	0.07633	1.5228	1.5028
1.5262	0.0761	1.5262	1.50296
1.5312	0.07591	1.5312	1.50284
1.5346	0.07572	1.5346	1.50288
1.5398	0.07548	1.5398	1.50311
1.545	0.07527	1.545	1.50294
1.546	0.07507	1.546	1.50292
1.5462	0.07528	1.5462	1.50296
1.5476	0.07506	1.5476	1.50299
1.5514	0.07483	1.5514	1.50263
1.552	0.07503	1.552	1.50303
1.5526	0.07484	1.5526	1.50299
1.5566	0.07463	1.5566	1.50296
1.5618	0.07441	1.5618	1.50294
1.566	0.07422	1.566	1.5029
1.5698	0.07403	1.5698	1.5029
1.5726	0.07382	1.5726	1.5028
1.5738	0.074	1.5738	1.50278
1.5742	0.07379	1.5742	1.5029
1.578	0.07361	1.578	1.50292
1.5832	0.0734	1.5832	1.50292
1.5862	0.07322	1.5862	1.50286
1.5908	0.07299	1.5908	1.50271
1.597	0.07272	1.597	1.5029
1.5976	0.07292	1.5976	1.50286
1.5982	0.07272	1.5982	1.50294
1.6022	0.07249	1.6022	1.50271
1.608	0.0723	1.608	1.5029
1.6104	0.07211	1.6104	1.50284
1.6152	0.07193	1.6152	1.50286
1.6204	0.07173	1.6204	1.50284
1.6246	0.07154	1.6246	1.50301
1.6286	0.07132	1.6286	1.50296
1.6344	0.07111	1.6344	1.50286
1.6378	0.07085	1.6378	1.50286
1.6382	0.0711	1.6382	1.50296
1.64	0.07091	1.64	1.50303
1.6444	0.07066	1.6444	1.50288
1.6482	0.07046	1.6482	1.50273
1.649	0.07068	1.649	1.50297
1.6496	0.07047	1.6496	1.50286
1.6514	0.07029	1.6514	1.50286
1.656	0.07008	1.656	1.5028
1.6572	0.07028	1.6572	1.50294
1.6588	0.07001	1.6588	1.50294
1.6644	0.06981	1.6644	1.50284
1.6702	0.06955	1.6702	1.5029
1.675	0.0693	1.675	1.50274
1.6756	0.06949	1.6756	1.50278
1.677	0.0693	1.677	1.5028
1.6806	0.06908	1.6806	1.50284
1.6814	0.06927	1.6814	1.50286
1.6826	0.06903	1.6826	1.50299
1.6864	0.06884	1.6864	1.50284
1.687	0.06904	1.687	1.50292
1.6882	0.06885	1.6882	1.5028
1.691	0.06866	1.691	1.50301
1.6968	0.06846	1.6968	1.50296
1.6982	0.06866	1.6982	1.50296
1.699	0.06838	1.699	1.50297
1.7046	0.06811	1.7046	1.5029
1.7096	0.06792	1.7096	1.50273
1.7154	0.06774	1.7154	1.50301
1.721	0.06755	1.721	1.50299
1.7266	0.0673	1.7266	1.50294
1.7322	0.0671	1.7322	1.5029
1.7352	0.06692	1.7352	1.50282
1.7358	0.0671	1.7358	1.50286
1.7372	0.06692	1.7372	1.50305
1.7424	0.06673	1.7424	1.50284
1.748	0.06647	1.748	1.50284
1.7496	0.06666	1.7496	1.50278
1.7502	0.06648	1.7502	1.50278
1.751	0.06627	1.751	1.50284
1.7556	0.06648	1.7556	1.50288
1.756	0.06625	1.756	1.50297
1.759	0.06597	1.759	1.50292
1.7596	0.06617	1.7596	1.50294
[truncated: 50,460 more rows]

## Sheet: Fig4
Fig.4a
	normalized *OOH formation rate	Normalized deprotonation rate	current density
Cr	1.11111	0.74296	1.211
Mn	1.84938	2.35318	3.85
Fe	3.65432	1.73887	8.3702
Co	1.32099	1.67406	2.22
Ni	1	1	0.634
Zn	0.39506	0.37954	0.488
Cu	0.51852	0.60543	0.587
Ce	2.5037	1.87608	10.88
Ag	2.54074	1.56327	6.02
Ba	2.22222	1.42165	4.11
V	1.95062	1.32524	3.14
W	2.34568	1.30726	4.1
Mo	1.97531	0.71965	3.54
Matrix
1.33475	1.353	1.38268	1.42316	1.47324	1.53142	1.59608	1.66591	1.74006	1.89172	1.97716	2.06786	2.16445	2.26717	2.37566	2.48884	2.60502	2.72208	2.83776	2.94992	3.05686	3.15746	3.25128	3.33854	3.41997	3.4966	3.56956	3.63983	3.70819	3.77514	3.84093	3.90565	3.96928	4.03174	4.09294	4.1528	4.21127	4.26829	4.32384	4.37787	4.43035	4.48121	4.53038	4.57774	4.62318	4.66654	4.84068	5.03192	5.07114	5.10761
1.33358	1.35124	1.38032	1.4202	1.46971	1.52727	1.59126	1.66035	1.73376	1.88305	1.96802	2.05874	2.15597	2.26004	2.37056	2.48635	2.60551	2.72571	2.84444	2.95938	3.06867	3.17114	3.26637	3.35463	3.4368	3.51404	3.58759	3.65853	3.72765	3.79546	3.86218	3.92787	3.99248	4.0559	4.11804	4.17881	4.23816	4.29605	4.35245	4.40733	4.46065	4.51236	4.56236	4.61056	4.65682	4.70095	4.87336	5.06272	5.10261	5.13963
1.33599	1.35298	1.38134	1.42046	1.46915	1.52583	1.58886	1.65691	1.72928	1.87608	1.96038	2.05096	2.14873	2.25409	2.36661	2.48497	2.6071	2.73039	2.85212	2.96977	3.08134	3.18561	3.28217	3.37141	3.4543	3.53216	3.60634	3.67799	3.74793	3.81665	3.88435	3.95105	4.01666	4.08105	4.14414	4.20582	4.26605	4.3248	4.38205	4.43778	4.49195	4.54452	4.5954	4.64447	4.69157	4.73652	4.90726	5.09478	5.13538	5.17295
1.34194	1.35823	1.38577	1.42396	1.47161	1.52713	1.58889	1.65561	1.7931	1.87092	1.95438	2.0447	2.14293	2.24952	2.364	2.4849	2.60992	2.73624	2.86087	2.98112	3.09488	3.20086	3.29869	3.38886	3.47248	3.551	3.62586	3.69829	3.76912	3.83881	3.90753	3.97526	4.04188	4.10726	4.17128	4.23387	4.29497	4.35458	4.41267	4.46925	4.52429	4.57774	4.62951	4.67948	4.72747	4.77328	4.94243	5.12817	5.16949	5.20763
1.35138	1.36696	1.39357	1.43067	1.47707	1.53117	1.59138	1.65648	1.79129	1.86767	1.95016	2.04014	2.13879	2.24658	2.36297	2.48634	2.61417	2.74338	2.87078	2.99349	3.10929	3.21688	3.31592	3.40701	3.49137	3.5706	3.64622	3.71951	3.79129	3.86202	3.9318	4.00058	4.06822	4.13458	4.19953	4.263	4.32496	4.38541	4.44434	4.50177	4.55769	4.61204	4.66473	4.71564	4.76457	4.81128	4.97891	5.16293	5.205	5.24373
1.36424	1.37908	1.4047	1.44057	1.48549	1.53793	1.59631	1.65956	1.79164	1.86645	1.94789	2.0375	2.13656	2.24553	2.36378	2.48952	2.62002	2.75195	2.88193	3.00691	3.12461	3.23369	3.33388	3.42588	3.51103	3.59104	3.66751	3.74174	3.81456	3.88637	3.95724	4.02709	4.09575	4.16306	4.22892	4.29326	4.35606	4.41733	4.4771	4.53538	4.59218	4.64744	4.70109	4.75298	4.80288	4.85056	5.01674	5.19912	5.24197	5.2813
1.3804	1.3945	1.41907	1.45357	1.49683	1.54736	1.60368	1.66485	1.79424	1.8674	1.94777	2.03703	2.1365	2.24664	2.36668	2.49468	2.62766	2.7621	2.89443	3.02147	3.14087	3.25132	3.35261	3.44552	3.53152	3.6124	3.68983	3.7651	3.83902	3.91195	3.98394	4.05485	4.12451	4.19276	4.25951	4.32469	4.3883	4.45038	4.51097	4.57009	4.62778	4.68398	4.73862	4.79152	4.84246	5.00794	5.05599	5.23679	5.28045	5.3204
1.39973	1.41311	1.43657	1.46958	1.511	1.55941	1.61346	1.73387	1.79916	1.87065	1.94999	2.03896	2.1389	2.25019	2.37195	2.50204	2.63729	2.77398	2.90837	3.03722	3.15813	3.26981	3.37215	3.466	3.55293	3.63478	3.71327	3.78967	3.86476	3.93885	4.01195	4.08391	4.15456	4.22373	4.29133	4.35732	4.42172	4.48458	4.54597	4.60594	4.66451	4.72167	4.77733	4.8313	4.88334	5.04756	5.09668	5.27599	5.3205	5.36109
1.42206	1.43473	1.45705	1.48847	1.5279	1.57401	1.62563	1.74341	1.80652	1.87637	1.95477	2.04355	2.14401	2.25645	2.37983	2.51182	2.64907	2.7877	2.92387	3.05424	3.17644	3.28924	3.39257	3.48739	3.57533	3.65827	3.73792	3.81554	3.89184	3.96712	4.04133	4.11433	4.18593	4.25598	4.32441	4.39118	4.45635	4.51997	4.58214	4.64294	4.70241	4.76054	4.81725	4.87234	4.92553	5.08862	5.13888	5.31678	5.36217	5.40342
1.44721	1.4592	1.48033	1.51008	1.5474	1.59109	1.6402	1.75547	1.81643	1.88474	1.96233	2.05103	2.15209	2.26566	2.39053	2.5242	2.66316	2.8034	2.941	3.07261	3.19589	3.30966	3.41394	3.50976	3.5988	3.68294	3.76385	3.84276	3.92033	3.99679	4.07212	4.14613	4.21865	4.28956	4.35878	4.42631	4.49221	4.55656	4.61949	4.68111	4.74148	4.8006	4.8584	4.91466	4.96908	5.13114	5.18261	5.3592	5.40551	5.44744
1.47496	1.48629	1.50623	1.53425	1.56939	1.61061	1.65717	1.77013	1.82904	1.89596	1.97288	2.06165	2.16337	2.27802	2.40424	2.53934	2.67968	2.82117	2.95984	3.09239	3.21652	3.33113	3.43633	3.53319	3.62341	3.70883	3.7911	3.87135	3.95022	4.02789	4.10431	4.17931	4.25274	4.32448	4.39447	4.46273	4.52933	4.5944	4.65806	4.72048	4.78174	4.84187	4.90079	4.95828	5.014	5.17516	5.22793	5.40329	5.45058	5.4932
1.50508	1.51578	1.53454	1.56082	1.59377	1.63252	1.67658	1.78751	1.84453	1.91022	1.98666	2.07561	2.17803	2.29371	2.42108	2.55732	2.69868	2.84104	2.98044	3.11363	3.23839	3.35371	3.45978	3.5577	3.64916	3.73596	3.81965	3.90131	3.9815	4.06037	4.13789	4.21388	4.2882	4.36076	4.43151	4.50048	4.56776	4.63349	4.69787	4.76105	4.8232	4.88435	4.94443	5.00321	5.06031	5.2207	5.27485	5.44909	5.4974	5.54075
1.53734	1.54746	1.56506	1.58964	1.62045	1.65683	1.75986	1.80776	1.86308	1.92776	2.00388	2.09311	2.19623	2.31282	2.44112	2.57817	2.72018	2.86302	3.0028	3.13633	3.26151	3.37742	3.48431	3.5833	3.67606	3.76429	3.84947	3.93258	4.01411	4.09422	4.17283	4.24982	4.32505	4.39843	4.46993	4.53959	4.60752	4.67389	4.73893	4.80286	4.86587	4.92805	4.98932	5.04945	5.10801	5.26778	5.3234	5.49664	5.54603	5.59012
1.57152	1.58111	1.59761	1.62057	1.64938	1.68354	1.7851	1.83102	1.88489	1.94878	2.02474	2.11431	2.21808	2.3354	2.46435	2.60187	2.74414	2.88707	3.02687	3.16047	3.28587	3.40225	3.5099	3.60996	3.70403	3.79376	3.88047	3.96507	4.04799	4.12936	4.2091	4.28711	4.36327	4.4375	4.50977	4.58011	4.64865	4.71562	4.78127	4.84591	4.90976	4.97296	5.03546	5.097	5.15711	5.3164	5.3736	5.54595	5.59646	5.64132
1.60738	1.61652	1.63203	1.65352	1.6805	1.71271	1.81321	1.85746	1.91017	1.97347	2.04939	2.13931	2.24362	2.36145	2.49072	2.62831	2.77043	2.91308	3.05257	3.18598	3.31141	3.42813	3.53648	3.6376	3.73301	3.82425	3.91255	3.9987	4.08306	4.16573	4.24667	4.32577	4.40292	4.47804	4.55108	4.62209	4.69122	4.75872	4.82493	4.89021	4.95486	5.01908	5.08282	5.14584	5.20759	5.36656	5.42544	5.59702	5.64872	5.69435
1.64474	1.65352	1.66818	1.68839	1.71381	1.74435	1.84428	1.8872	1.93904	2.00197	2.07794	2.16816	2.27281	2.39086	2.52008	2.65733	2.79888	2.94087	3.07975	3.21273	3.33803	3.45499	3.56398	3.66613	3.76288	3.85568	3.94561	4.03337	4.11924	4.20331	4.28553	4.36581	4.44403	4.52009	4.59394	4.66561	4.73527	4.80324	4.86992	4.93576	5.00116	5.06637	5.13138	5.19592	5.25941	5.41823	5.4789	5.64983	5.70277	5.7492
1.68341	1.69196	1.70595	1.72512	1.74927	1.77851	1.87836	1.92032	1.9716	2.03434	2.11038	2.2008	2.30555	2.42344	2.55219	2.68867	2.82925	2.97023	3.10822	3.24057	3.36559	3.4827	3.59229	3.69544	3.79355	3.88793	3.97956	4.06901	4.1565	4.24209	4.32572	4.40729	4.48669	4.56377	4.63846	4.71076	4.78089	4.84922	4.91626	4.98257	5.04864	5.11479	5.18108	5.24721	5.31252	5.47136	5.53394	5.70434	5.75858	5.8058
1.72324	1.73169	1.74521	1.76362	1.78684	1.81516	1.91545	1.95683	2.00782	2.07051	2.14663	2.23705	2.3416	2.45894	2.58676	2.72202	2.86124	3.00089	3.13775	3.26931	3.39395	3.51115	3.62129	3.72544	3.82493	3.92095	4.01436	4.10561	4.19485	4.2821	4.3673	4.45033	4.53103	4.60921	4.68474	4.75764	4.82814	4.89671	4.96398	5.03062	5.09726	5.16431	5.23186	5.29961	5.45808	5.52586	5.59047	5.76046	5.81606	5.86409
1.76407	1.7726	1.78587	1.8038	1.82646	1.9222	1.95547	1.9966	2.04754	2.1103	2.18642	2.27663	2.38061	2.49695	2.6234	2.75701	2.8945	3.03254	3.16809	3.29873	3.42294	3.54019	3.65089	3.75607	3.85698	3.95472	4.05001	4.1432	4.23436	4.32346	4.41042	4.49507	4.57721	4.65656	4.73294	4.80636	4.87712	4.94576	5.01308	5.0799	5.14697	5.21483	5.28362	5.35303	5.51169	5.58163	5.64838	5.8181	5.87509	5.92392
1.80578	1.81454	1.8278	1.84556	1.86799	1.96505	1.99822	2.03941	2.09051	2.15337	2.22938	2.31911	2.42213	2.53703	2.66164	2.79321	2.92865	3.06486	3.19896	3.32863	3.4524	3.56974	3.68104	3.78731	3.88972	3.98928	4.0866	4.18189	4.27517	4.36634	4.45527	4.54174	4.62544	4.70602	4.78322	4.85706	4.92789	4.99641	5.06356	5.13035	5.1977	5.26626	5.33625	5.40734	5.56633	5.63852	5.7075	5.87707	5.93549	5.98511
1.84824	1.85741	1.87089	1.88875	1.91128	2.01006	2.04344	2.08493	2.13631	2.19926	2.275	2.36395	2.46561	2.57864	2.70101	2.83017	2.96331	3.09753	3.23011	3.35882	3.48219	3.59971	3.71172	3.81918	3.92322	4.02475	4.12425	4.22186	4.31747	4.41095	4.50209	4.59058	4.67597	4.7578	4.83574	4.90983	4.98052	5.04866	5.11539	5.18192	5.24936	5.31848	5.38958	5.46235	5.6218	5.69631	5.76764	5.93715	5.99703	6.04741
1.89131	1.90105	1.91496	1.9332	1.9561	2.05694	2.09078	2.13274	2.18445	2.24742	2.32267	2.41052	2.51045	2.62121	2.74096	2.86743	2.99808	3.13023	3.2613	3.38912	3.51222	3.63006	3.74293	3.85176	3.9576	4.06128	4.16317	4.26332	4.36153	4.45759	4.55118	4.64186	4.72904	4.8121	4.89066	4.96479	5.03506	5.10252	5.16852	5.23452	5.3018	5.37132	5.44345	5.51785	5.67786	5.75476	5.92841	5.99805	6.05941	6.11049
1.93487	1.94533	1.95986	1.97868	2.0022	2.10535	2.13982	2.18233	2.23435	2.2972	2.37174	2.45817	2.556	2.66414	2.78099	2.90457	3.03262	3.16269	3.29233	3.4194	3.54242	3.66078	3.77474	3.88515	3.99301	4.09906	4.20359	4.30653	4.40763	4.50654	4.60284	4.69588	4.78489	4.8691	4.9481	5.022	5.09152	5.15795	5.22288	5.28802	5.35489	5.4246	5.49761	5.57359	5.73423	5.81355	5.98772	6.05941	6.12223	6.17396
1.97878	1.99009	2.0054	2.02499	2.04929	2.15491	2.19009	2.23316	2.28542	2.34797	2.42153	2.50624	2.60166	2.7069	2.82062	2.9412	3.06663	3.19469	3.32304	3.44956	3.57274	3.69189	3.80721	3.91947	4.02962	4.1383	4.24574	4.35177	4.45605	4.55812	4.65734	4.75288	4.84372	4.92896	5.00814	5.08147	5.14987	5.21486	5.27834	5.34228	5.40843	5.47808	5.5518	5.70874	5.79056	5.87229	6.04706	6.12078	6.18501	6.23733
2.0229	2.03516	2.05138	2.07186	2.09706	2.20524	2.24115	2.28471	2.33705	2.3991	2.47142	2.55412	2.64688	2.749	2.85949	2.97701	3.0999	3.22608	3.35334	3.47956	3.60317	3.72342	3.84041	3.95484	4.06756	4.17918	4.28983	4.39927	4.50706	4.61257	4.71494	4.81306	4.90567	4.99174	5.0708	5.14316	5.21	5.27313	5.33474	5.39709	5.46218	5.5315	5.60572	5.76272	5.84646	5.93053	6.10592	6.18162	6.2472	6.29999
2.06711	2.0804	2.0976	2.11904	2.14519	2.25594	2.29253	2.33647	2.38872	2.45002	2.52085	2.60131	2.6912	2.79009	2.89729	3.01182	3.13228	3.25679	3.38319	3.50939	3.63373	3.7554	3.87438	3.99131	4.10695	4.22182	4.33602	4.44922	4.56085	4.67008	4.77578	4.87651	4.97079	5.05743	5.13599	5.20696	5.27178	5.33258	5.39187	5.45221	5.51588	5.58455	5.65901	5.81597	5.90146	5.98775	6.16374	6.24132	6.30814	6.36129
2.11126	2.12562	2.14385	2.16629	2.1934	2.30667	2.34383	2.38799	2.43993	2.50027	2.56938	2.64741	2.73432	2.82992	2.93389	3.04555	3.16375	3.28681	3.41262	3.53906	3.66444	3.78783	3.90915	4.0289	4.14779	4.26627	4.38437	4.50168	4.61749	4.73071	4.83988	4.94323	5.039	5.1259	5.20355	5.27266	5.33497	5.39295	5.44946	5.50737	5.56923	5.6369	5.71129	5.86804	5.95506	6.04337	6.21989	6.29918	6.36709	6.42046
2.15524	2.17067	2.18994	2.21337	2.2414	2.35711	2.39471	2.43891	2.49034	2.5495	2.61672	2.69219	2.77607	2.86843	2.96927	3.07823	3.1944	3.31624	3.4417	3.56865	3.69532	3.82072	3.94466	4.06756	4.19003	4.31246	4.43482	4.55661	4.67692	4.79437	4.90712	5.01304	5.11009	5.1969	5.2732	5.33996	5.39926	5.45393	5.50719	5.56223	5.62187	5.68817	5.76213	5.91847	6.0067	6.09676	6.27366	6.35444	6.42325	6.47669
2.1989	2.21541	2.2357	2.26009	2.28896	2.40699	2.44488	2.48894	2.53968	2.59749	2.6627	2.73557	2.81643	2.90567	3.00356	3.11003	3.22441	3.34525	3.47057	3.59822	3.72639	3.85402	3.98082	4.10713	4.23348	4.36018	4.48716	4.61378	4.73889	4.86078	4.97719	5.08558	5.18366	5.27002	5.34453	5.40845	5.46424	5.51512	5.56467	5.61641	5.67341	5.73794	5.88363	5.96676	6.05582	6.23459	6.32432	6.4063	6.47577	6.5291
2.24215	2.25971	2.28098	2.30626	2.42337	2.45611	2.49414	2.53791	2.5878	2.64415	2.70728	2.77758	2.85555	2.94184	3.037	3.14123	3.25403	3.37406	3.49939	3.62787	3.75766	3.88764	4.01746	4.14738	4.27784	4.40911	4.541	4.67275	4.80294	4.92944	5.04954	5.16029	5.25916	5.3447	5.41698	5.4776	5.5294	5.57603	5.62145	5.66948	5.72345	5.7858	5.92967	6.01238	6.10182	6.28044	6.37115	6.45396	6.52381	6.57685
2.28488	2.30345	2.32565	2.35174	2.47124	2.50432	2.54236	2.5857	2.63464	2.68949	2.75057	2.8184	2.89366	2.97724	3.06994	3.17217	3.28358	3.40294	3.52835	3.65768	3.7891	3.92146	4.05435	4.18797	4.3227	4.45873	4.59578	4.7329	4.86836	4.99959	5.12338	5.23637	5.33579	5.42018	5.48983	5.54672	5.59412	5.6361	5.677	5.72096	5.77153	5.8313	5.97304	6.05486	6.14415	6.32225	6.41343	6.49664	6.56654	6.6191
2.32702	2.34655	2.3696	2.39643	2.51822	2.55154	2.58949	2.63231	2.68026	2.7336	2.79274	2.85828	2.93108	3.01224	3.10276	3.20322	3.3134	3.43215	3.55762	3.68774	3.82068	3.95531	4.09121	4.22851	4.36753	4.50842	4.65076	4.7934	4.93423	5.07024	5.19769	5.31279	5.41253	5.49548	5.56217	5.61497	5.65763	5.69465	5.73074	5.77033	5.81718	5.87401	6.01331	6.09371	6.18228	6.35944	6.45053	6.53366	6.60325	6.65513
2.36848	2.38891	2.41276	2.44024	2.56425	2.59773	2.6355	2.67777	2.72473	2.77666	2.83402	2.89751	2.96816	3.04721	3.13584	3.23475	3.3438	3.46193	3.58736	3.71807	3.85232	3.98899	4.12768	4.26849	4.41172	4.55741	4.70504	4.85319	4.9994	5.14014	5.27116	5.38823	5.4881	5.56939	5.63287	5.68135	5.71906	5.75092	5.78202	5.81705	5.85993	5.98285	6.05007	6.12852	6.21576	6.39152	6.48191	6.56442	6.63333	6.68433
2.40923	2.43049	2.45507	2.48313	2.6093	2.64287	2.68044	2.72215	2.76819	2.81886	2.87466	2.9364	3.00523	3.08251	3.16953	3.26705	3.37503	3.49246	3.61765	3.74868	3.88389	4.02224	4.16337	4.30739	4.45455	4.60484	4.75758	4.91109	5.06252	5.20783	5.34226	5.46113	5.561	5.64047	5.70064	5.74472	5.77741	5.80408	5.83015	5.86053	5.8993	6.01873	6.08293	6.15895	6.32773	6.41812	6.50716	6.58852	6.65635	6.70628
2.4492	2.47124	2.49649	2.52506	2.65336	2.687	2.72436	2.76557	2.8108	2.86039	2.91489	2.9752	3.04256	3.11841	3.20406	3.30035	3.40726	3.52384	3.64852	3.77948	3.9152	4.05476	4.19784	4.34461	4.49529	4.64979	4.80727	4.9658	5.12211	5.2717	5.40928	5.52978	5.62951	5.70715	5.76404	5.80381	5.83162	5.85325	5.87441	5.90021	5.93483	6.05073	6.1116	6.1847	6.3509	6.43901	6.52607	6.60572	6.67208	6.72075
2.48837	2.51114	2.53699	2.56604	2.69646	2.73016	2.76734	2.80812	2.8527	2.90142	2.95491	3.01413	3.08036	3.15507	3.23959	3.33474	3.44052	3.55606	3.67989	3.81033	3.94604	4.08622	4.23066	4.37957	4.53318	4.69132	4.853	5.016	5.17669	5.33009	5.47046	5.59234	5.69187	5.76775	5.82156	5.85732	5.8806	5.89754	5.9141	5.93554	6.03428	6.07852	6.13583	6.20561	6.36887	6.4541	6.53857	6.61598	6.68049	6.72772
2.52672	2.55017	2.57659	2.60607	2.73862	2.77239	2.80945	2.84991	2.89399	2.94209	2.99486	3.0533	3.11872	3.19256	3.27613	3.37019	3.47475	3.58901	3.7116	3.84104	3.97614	4.11627	4.26136	4.41169	4.5675	4.72856	4.8937	5.06045	5.22482	5.38142	5.52409	5.64708	5.74636	5.82065	5.87176	5.90402	5.92334	5.93613	5.94857	5.96602	6.0614	6.10184	6.15544	6.22159	6.38163	6.46343	6.54477	6.61946	6.68178	6.72741
2.56424	2.58832	2.61526	2.64515	2.77986	2.81374	2.85074	2.89101	2.93478	2.98248	3.0348	3.09275	3.15763	3.23083	3.31356	3.40655	3.50976	3.62247	3.74342	3.87133	4.00519	4.14456	4.28953	4.44046	4.59762	4.76072	4.92844	5.09806	5.26525	5.42428	5.56868	5.69246	5.79145	5.86444	5.91337	5.94281	5.95891	5.9683	5.97727	5.99122	6.0837	6.12049	6.17034	6.31661	6.38926	6.4672	6.54494	6.61649	6.67631	6.7202
2.60092	2.62559	2.65303	2.68331	2.82023	2.85425	2.89128	2.93148	2.97511	3.02262	3.07473	3.13244	3.19699	3.2697	3.35168	3.44355	3.54527	3.65614	3.77506	3.9009	4.03288	4.17075	4.31478	4.46543	4.62302	4.7872	4.9565	5.12797	5.29702	5.45762	5.6031	5.72729	5.826	5.89802	5.94541	5.97285	5.98663	5.99349	5.99975	6.07922	6.10095	6.13434	6.1805	6.32349	6.39195	6.4657	6.53947	6.60754	6.66463	6.70664
2.63675	2.66198	2.6899	2.72056	2.75401	2.89395	2.9311	2.97135	3.01498	3.06249	3.11458	3.17224	3.23663	3.30895	3.3902	3.48089	3.58094	3.68969	3.80617	3.92943	4.0589	4.19455	4.33681	4.48629	4.64335	4.80759	4.97741	5.14966	5.31952	5.48079	5.62664	5.75088	5.8493	5.92074	5.96727	5.99361	6.00606	6.01133	6.01574	6.09391	6.11302	6.14335	6.18598	6.32582	6.38997	6.4593	6.52884	6.5932	6.64735	6.6874
2.67173	2.6975	2.72588	2.75692	2.79067	2.93285	2.97019	3.0106	3.05438	3.10202	3.15425	3.21198	3.2763	3.34828	3.42877	3.51818	3.61638	3.72274	3.83641	3.95661	4.08299	4.21572	4.35543	4.50286	4.65844	4.82172	4.99101	5.16296	5.33259	5.4936	5.63913	5.76304	5.86118	5.93242	5.97879	6.00493	6.01702	6.02168	6.02512	6.10282	6.11989	6.14756	6.27262	6.32381	6.38363	6.44844	6.51362	6.5741	6.6252	6.66321
2.70588	2.73215	2.76097	2.79239	2.82646	2.97097	3.00856	3.04921	3.09323	3.14112	3.19358	3.25147	3.31575	3.38738	3.46705	3.55505	3.65121	3.75493	3.86545	3.98217	4.10493	4.23412	4.37055	4.51513	4.66832	4.82969	4.99742	5.16803	5.33644	5.49631	5.64086	5.76408	5.86195	5.93333	5.98018	6.00696	6.01964	6.02463	6.09772	6.106	6.12162	6.14707	6.27023	6.3177	6.37327	6.43359	6.49436	6.55091	6.59889	6.63482
2.73918	2.76594	2.79519	2.82698	2.86138	3.0083	3.04619	3.08713	3.13147	3.17967	3.23241	3.29046	3.3547	3.42592	3.50467	3.59113	3.68508	3.78592	3.89301	4.00589	4.12459	4.24971	4.38224	4.52324	4.67326	4.83183	4.99706	5.16538	5.33166	5.4896	5.63258	5.75479	5.85235	5.92417	5.97205	6.00021	6.01431	6.02047	6.09539	6.10361	6.11836	6.14207	6.26377	6.30779	6.35929	6.41521	6.47163	6.52428	6.56914	6.60299
2.77165	2.79886	2.82853	2.8607	2.89543	3.0448	3.08303	3.12431	3.16899	3.21754	3.27056	3.32876	3.39289	3.4636	3.54132	3.6261	3.71767	3.81545	3.91888	4.02765	4.14195	4.26256	4.39069	4.52752	4.67367	4.82869	4.99061	5.15581	5.31916	5.47448	5.61536	5.73626	5.83348	5.90594	5.95529	5.98542	6.00162	6.08041	6.08715	6.09594	6.11037	6.22109	6.2535	6.29436	6.34204	6.39376	6.44598	6.49482	6.53663	6.5684
2.80327	2.83093	2.86099	2.89353	2.9286	3.08047	3.11905	3.16069	3.20572	3.25459	3.30785	3.36614	3.43007	3.50017	3.57672	3.65969	3.74873	3.84331	3.94292	4.04738	4.15704	4.27287	4.39622	4.52842	4.67017	4.821	4.97893	5.1403	5.30005	5.45216	5.59051	5.70983	5.80664	5.87987	5.93097	5.9635	5.98232	6.06485	6.07346	6.08337	6.09796	6.2092	6.2397	6.27775	6.3219	6.36968	6.41791	6.46311	6.50195	6.53171
2.83407	2.86214	2.89258	2.92547	2.96088	3.11527	3.15419	3.19618	3.24154	3.2907	3.34414	3.40242	3.46605	3.5354	3.61065	3.69168	3.77809	3.86936	3.96506	4.06512	4.17003	4.28091	4.39926	4.52652	4.66346	4.80962	4.963	5.11997	5.27557	5.42401	5.55946	5.67696	5.77325	5.84727	5.90029	5.93547	6.02941	6.04396	6.05488	6.06632	6.0815	6.1937	6.22268	6.25828	6.29923	6.34337	6.38787	6.42963	6.46566	6.49348
2.86403	2.89249	2.92329	2.95651	2.99223	3.14917	3.18842	3.23072	3.27637	3.32575	3.3793	3.43746	3.50065	3.56913	3.64295	3.72193	3.80563	3.89356	3.98533	4.08098	4.18114	4.28703	4.4003	4.52246	4.65432	4.79545	4.94387	5.096	5.24702	5.39139	5.52363	5.6391	5.73474	5.8095	5.86445	5.9024	6.00086	6.01847	6.032	6.0453	6.15292	6.17497	6.20277	6.23626	6.27437	6.3152	6.35627	6.39483	6.42822	6.45419
2.89316	2.92199	2.95312	2.98665	3.02266	3.18214	3.22169	3.26426	3.31013	3.35965	3.4132	3.47113	3.53375	3.60123	3.67352	3.75037	3.83133	3.91592	4.00382	4.09515	4.19065	4.29165	4.39987	4.51688	4.64353	4.77941	4.92256	5.06951	5.21561	5.35563	5.48442	5.59764	5.69246	5.76784	5.82464	5.93913	5.96837	5.98914	6.00544	6.02081	6.13115	6.15335	6.1803	6.21202	6.24763	6.2855	6.32345	6.35908	6.39002	6.41427
2.92147	2.95062	2.98206	3.01586	3.05214	3.21415	3.25395	3.29673	3.34276	3.39234	3.44577	3.50334	3.56527	3.63164	3.70231	3.77699	3.8552	3.93651	4.02066	4.10784	4.19888	4.29517	4.39848	4.51042	4.63183	4.76233	4.90002	5.04155	5.1825	5.31793	5.44305	5.55384	5.64764	5.72345	5.78194	5.90042	5.93276	5.95669	5.97581	6.0869	6.10663	6.12922	6.1556	6.18587	6.21932	6.25456	6.28972	6.32269	6.3514	6.37405
2.94894	2.97839	3.0101	3.04415	3.08065	3.24518	3.28518	3.32811	3.37421	3.42374	3.47695	3.53405	3.59518	3.66033	3.72932	3.8018	3.87732	3.95546	4.03603	4.11929	4.20613	4.29798	4.39661	4.50362	4.61987	4.74496	4.87707	5.01303	5.14866	5.27934	5.40062	5.50879	5.60138	5.67738	5.81282	5.85958	5.89484	5.9218	5.94369	6.05863	6.0798	6.10294	6.12898	6.15809	6.1897	6.22265	6.25534	6.28593	6.31261	6.47113
Fig.4b
	normalized *OOH formation rate	Normalized deprotonation rate	current density
Ni	1	1	0.835
Mn0.02	1.84938	2.35318	3.85
Fe0.02	3.65432	1.73887	8.3702
Mn0.005Fe0.015	3.01235	2.16417	10.04
Fe0.2	6.32099	1.88916	12.22
Fe0.2Mn0.02	6.5679	2.18214	30.99

## Sheet: Fig.S2
Fig.S2a											Fig.S2b
	3H	6H	9H	12H	14H	17H	18H					3H	6H	9H	12H	14H	17H	18H
z-direction	average potential										Distance	average potential
0	2.58317	2.66238	2.73623	2.82127	2.90871	2.93723	2.48729				14.0741	4.21897	3.94044	3.71061	3.50194	3.25653	3.01486	2.93629
0.09259	2.57191	2.65376	2.73	2.81786	2.90812	2.93757	2.47286				14.1667	4.2044	3.92902	3.70157	3.49553	3.25294	3.01405	2.93643
0.18519	2.55992	2.64425	2.723	2.81363	2.90664	2.93697	2.4577				14.2593	4.18977	3.91762	3.69266	3.48918	3.24942	3.01337	2.93664
0.27778	2.54863	2.6356	2.71673	2.81018	2.90601	2.93727	2.44324				14.3519	4.1752	3.90618	3.68362	3.48276	3.24579	3.01251	2.93673
0.37037	2.53656	2.62602	2.70965	2.80587	2.90445	2.93659	2.428				14.4444	4.16055	3.89475	3.67469	3.47637	3.24222	3.01178	2.93687
0.46296	2.5252	2.61729	2.7033	2.80234	2.90374	2.93681	2.41348				14.537	4.14596	3.88331	3.66566	3.46993	3.23858	3.01091	2.93695
0.55556	2.513	2.60758	2.69609	2.79789	2.90203	2.93598	2.39811				14.6296	4.1313	3.87185	3.65671	3.46351	3.23498	3.01013	2.93705
0.64815	2.5015	2.59872	2.6896	2.79422	2.90117	2.93605	2.38345				14.7222	4.11671	3.86041	3.6477	3.45707	3.23133	3.00925	2.93711
0.74074	2.48908	2.58878	2.68216	2.78954	2.89923	2.93498	2.36787				14.8148	4.10204	3.84894	3.63875	3.45063	3.22771	3.00844	2.93718
0.83333	2.47732	2.57966	2.6754	2.78559	2.89809	2.93478	2.35296				14.9074	4.08745	3.8375	3.62976	3.44419	3.22406	3.00756	2.93724
0.92593	2.46452	2.56934	2.66756	2.7805	2.89574	2.93329	2.337				15	4.07276	3.82601	3.62082	3.43774	3.22042	3.00673	2.93729
1.01852	2.45229	2.55974	2.66031	2.77606	2.89409	2.93258	2.32163				15.0926	4.05818	3.81458	3.61185	3.43131	3.21678	3.00586	2.93736
1.11111	2.4388	2.54872	2.65177	2.77026	2.89101	2.93036	2.305				15.1852	4.04349	3.80308	3.60291	3.42484	3.21312	3.00501	2.93738
1.2037	2.42569	2.53825	2.64363	2.7649	2.88845	2.92872	2.28876				15.2778	4.02891	3.79165	3.59397	3.41841	3.20948	3.00415	2.93746
1.2963	2.41097	2.52598	2.63382	2.75782	2.88406	2.9252	2.27091				15.3704	4.0142	3.78014	3.58502	3.41193	3.20581	3.00328	2.93747
1.38889	2.39624	2.51387	2.62401	2.75078	2.8798	2.92185	2.25307				15.463	3.99963	3.76872	3.57611	3.4055	3.20218	3.00242	2.93755
1.48148	2.37923	2.49929	2.61187	2.74134	2.87303	2.91594	2.23296				15.5556	3.98492	3.7572	3.56718	3.39901	3.19849	3.00154	2.93754
1.57407	2.36143	2.4841	2.59895	2.73116	2.86559	2.9094	2.21209				15.6481	3.97034	3.74578	3.55829	3.39259	3.19487	3.00069	2.93763
1.66667	2.34017	2.46525	2.5825	2.71737	2.85443	2.89909	2.18777				15.7407	3.95562	3.73425	3.54936	3.38609	3.19117	2.9998	2.93761
1.75926	2.31665	2.4443	2.56377	2.70134	2.8411	2.88665	2.16123				15.8333	3.94105	3.72284	3.5405	3.37967	3.18755	2.99895	2.93771
1.85185	2.28745	2.41746	2.53928	2.67945	2.82179	2.86817	2.12903				15.9259	3.92633	3.7113	3.53157	3.37316	3.18384	2.99805	2.93768
1.94444	2.25304	2.38556	2.50954	2.65235	2.79732	2.84457	2.09167				16.0185	3.91176	3.69989	3.52274	3.36675	3.18023	2.99721	2.93778
2.03704	2.20864	2.34345	2.46971	2.61503	2.76251	2.81055	2.04436				16.1111	3.89703	3.68835	3.51381	3.36024	3.17651	2.99629	2.93774
2.12963	2.15323	2.29048	2.4188	2.56666	2.71667	2.76555	1.98611				16.2037	3.88246	3.67694	3.505	3.35383	3.17291	2.99547	2.93785
2.22222	2.07952	2.21897	2.34945	2.49971	2.65211	2.70176	1.90963				16.2963	3.86773	3.66539	3.49609	3.3473	3.16918	2.99454	2.9378
2.31481	1.98224	2.124	2.25642	2.40908	2.56387	2.61432	1.80965				16.3889	3.85316	3.65399	3.4873	3.3409	3.16558	2.99372	2.93791
2.40741	1.85067	1.99448	2.12892	2.28382	2.44083	2.49199	1.67549				16.4815	3.83842	3.64243	3.47839	3.33437	3.16184	2.99278	2.93785
2.5	1.69232	1.83828	1.97448	2.13159	2.29082	2.34271	1.51467				16.5741	3.82386	3.63103	3.46962	3.32797	3.15825	2.99196	2.93798
2.59259	1.53962	1.68744	1.82545	1.98459	2.14582	2.19836	1.35961				16.6667	3.80911	3.61947	3.46071	3.32143	3.1545	2.99101	2.9379
2.68519	1.43506	1.58482	1.72437	1.88547	2.04868	2.10188	1.25285				16.7593	3.79456	3.60807	3.45197	3.31504	3.15092	2.99021	2.93803
2.77778	1.39496	1.54633	1.68747	1.85033	2.01528	2.06904	1.2107				16.8519	3.7798	3.5965	3.44306	3.30849	3.14716	2.98925	2.93795
2.87037	1.42059	1.57365	1.71607	1.88063	2.04728	2.10161	1.23444				16.9444	3.76525	3.58511	3.43434	3.3021	3.14358	2.98845	2.93809
2.96296	1.46469	1.61911	1.76286	1.9289	2.09701	2.15181	1.2768				17.037	3.75049	3.57353	3.42544	3.29554	3.13982	2.98748	2.938
3.05556	1.47991	1.63577	1.78056	1.94801	2.11756	2.17284	1.29045				17.1296	3.73594	3.56214	3.41673	3.28916	3.13624	2.98669	2.93814
3.14815	1.23256	1.38953	1.53543	1.7041	1.87484	1.93052	1.04165				17.2222	3.72117	3.55056	3.40783	3.2826	3.13247	2.98571	2.93804
3.24074	0.59693	0.75511	0.90183	1.07168	1.24362	1.2997	0.40472				17.3148	3.70662	3.53917	3.39913	3.27622	3.1289	2.98492	2.93819
3.33333	-0.40828	-0.24921	-0.10156	0.06928	0.24221	0.2986	-0.60169				17.4074	3.69185	3.52759	3.39023	3.26965	3.12512	2.98393	2.93808
3.42593	-1.7544	-1.5943	-1.446	-1.27418	-1.10025	-1.04352	-1.9489				17.5	3.67731	3.5162	3.38156	3.26327	3.12155	2.98315	2.93824
3.51852	-3.24619	-3.08537	-2.9363	-2.76365	-2.58892	-2.53194	-3.4417				17.5926	3.66253	3.50461	3.37266	3.25669	3.11777	2.98216	2.93812
3.61111	-4.66859	-4.5069	-4.35733	-4.18387	-4.0083	-3.95105	-4.865				17.6852	3.64799	3.49323	3.36399	3.25033	3.1142	2.98138	2.93828
3.7037	-5.87393	-5.7117	-5.56152	-5.38742	-5.21123	-5.15378	-6.07117				17.7778	3.6332	3.48163	3.35509	3.24374	3.11041	2.98038	2.93815
3.7963	-6.8187	-6.65578	-6.5053	-6.33058	-6.15374	-6.09609	-7.01663				17.8704	3.61867	3.47025	3.34643	3.23737	3.10685	2.97961	2.93832
3.88889	-7.51737	-7.35408	-7.2032	-7.02805	-6.85078	-6.793	-7.7159				17.963	3.60388	3.45865	3.33753	3.23078	3.10305	2.9786	2.93818
3.98148	-8.08733	-7.92347	-7.7725	-7.59691	-7.41916	-7.36123	-8.28634				18.0556	3.58934	3.44727	3.32889	3.22442	3.0995	2.97783	2.93836
4.07407	-8.49942	-8.33527	-8.18406	-8.0082	-7.83015	-7.77213	-8.69885				18.1481	3.57455	3.43566	3.31998	3.21782	3.09569	2.97681	2.93821
4.16667	-8.77559	-8.6109	-8.45972	-8.28354	-8.1051	-8.04696	-8.97538				18.2407	3.56001	3.42429	3.31134	3.21146	3.09214	2.97605	2.93839
4.25926	-9.16723	-9.00226	-8.85092	-8.67455	-8.49587	-8.43766	-9.36736				18.3333	3.54521	3.41267	3.30243	3.20486	3.08833	2.97503	2.93824
4.35185	-9.95114	-9.78561	-9.63436	-9.45771	-9.27869	-9.22037	-10.1516				18.4259	3.53068	3.40131	3.2938	3.19851	3.08478	2.97427	2.93843
4.44444	-11.1699	-11.0041	-10.8527	-10.6759	-10.4967	-10.4383	-11.3706				18.5185	3.51588	3.38968	3.28488	3.19189	3.08096	2.97324	2.93826
4.53704	-12.6694	-12.5031	-12.3518	-12.1747	-11.9952	-11.9368	-12.8704				18.6111	3.50135	3.37832	3.27626	3.18554	3.07742	2.97249	2.93846
4.62963	-14.1841	-14.0177	-13.8661	-13.6889	-13.5093	-13.4509	-14.3854				18.7037	3.48654	3.36669	3.26733	3.17893	3.07359	2.97144	2.93829
4.72222	-15.5234	-15.3566	-15.205	-15.0276	-14.8477	-14.7893	-15.7248				18.7963	3.47202	3.35533	3.25871	3.17258	3.07006	2.9707	2.93848
4.81481	-16.3759	-16.209	-16.0571	-15.8795	-15.6997	-15.6413	-16.5775				18.8889	3.4572	3.3437	3.24978	3.16596	3.06622	2.96965	2.93831
4.90741	-16.5598	-16.3926	-16.2406	-16.0629	-15.8828	-15.8244	-16.7616				18.9815	3.44268	3.33234	3.24116	3.15961	3.06269	2.96891	2.93851
5	-16.0779	-15.9107	-15.7582	-15.5804	-15.4003	-15.342	-16.2799				19.0741	3.42786	3.3207	3.23221	3.15298	3.05885	2.96785	2.93832
5.09259	-14.9858	-14.8182	-14.6656	-14.4876	-14.3074	-14.2491	-15.1879				19.1667	3.41334	3.30935	3.2236	3.14665	3.05532	2.96712	2.93853
5.18519	-13.6045	-13.437	-13.2839	-13.1058	-12.9257	-12.8675	-13.8067				19.2593	3.39851	3.2977	3.21464	3.14001	3.05147	2.96605	2.93834
5.27778	-12.1128	-11.945	-11.7918	-11.6135	-11.4332	-11.3751	-12.3151				19.3519	3.384	3.28635	3.20604	3.13368	3.04795	2.96533	2.93855
5.37037	-10.7293	-10.5614	-10.4078	-10.2294	-10.0492	-9.9911	-10.9317				19.4444	3.36916	3.2747	3.19707	3.12703	3.0441	2.96425	2.93835
5.46296	-9.68173	-9.51325	-9.35972	-9.18101	-9.00053	-8.94234	-9.8842				19.537	3.35465	3.26335	3.18846	3.1207	3.04058	2.96353	2.93857
5.55556	-9.05787	-8.88885	-8.73528	-8.55625	-8.37551	-8.31711	-9.26071				19.6296	3.33982	3.25169	3.17947	3.11405	3.03672	2.96245	2.93836
5.64815	-8.71524	-8.54483	-8.39181	-8.2122	-8.03072	-7.97188	-8.91861				19.7222	3.32531	3.24035	3.17086	3.10773	3.0332	2.96173	2.93859
5.74074	-8.36292	-8.19107	-8.03857	-7.85834	-7.67605	-7.61663	-8.56714				19.8148	3.31046	3.22868	3.16187	3.10107	3.02933	2.96064	2.93837
5.83333	-7.84092	-7.66695	-7.51544	-7.33441	-7.15089	-7.09076	-8.04609				19.9074	3.29596	3.21735	3.15326	3.09475	3.02582	2.95993	2.9386
5.92593	-7.18957	-7.01391	-6.863	-6.68128	-6.49672	-6.43591	-7.39584				20	3.28111	3.20568	3.14425	3.08808	3.02195	2.95883	2.93838
6.01852	-6.35123	-6.17362	-6.02349	-5.84099	-5.65523	-5.59377	-6.55848				20.0926	3.26661	3.19434	3.13564	3.08177	3.01844	2.95813	2.93861
6.11111	-5.24419	-5.06519	-4.91533	-4.7322	-4.54555	-4.48352	-5.45246				20.1852	3.25175	3.18266	3.12661	3.0751	3.01456	2.95702	2.93838
6.2037	-3.91466	-3.73361	-3.58447	-3.40049	-3.21263	-3.14994	-4.1239				20.2778	3.23725	3.17133	3.118	3.06878	3.01106	2.95632	2.93862
6.2963	-2.46831	-2.28513	-2.13663	-1.95177	-1.76272	-1.69917	-2.67882				20.3704	3.22239	3.15965	3.10896	3.06211	3.00717	2.95521	2.93838
6.38889	-1.10073	-0.91401	-0.76709	-0.58094	-0.39	-0.32522	-1.31266				20.463	3.2079	3.14832	3.10034	3.0558	3.00367	2.95452	2.93862
6.48148	-0.008	0.18266	0.32787	0.51543	0.70844	0.77483	-0.2219				20.5556	3.19303	3.13663	3.09129	3.04912	2.99978	2.95339	2.93838
6.57407	0.72957	0.92577	1.06818	1.25762	1.45355	1.52195	0.51348				20.6481	3.17854	3.12531	3.08267	3.04281	2.99629	2.95271	2.93863
6.66667	1.07996	1.28186	1.42153	1.61289	1.81186	1.88264	0.86111				20.7407	3.16367	3.11361	3.0736	3.03612	2.99238	2.95158	2.93837
6.75926	1.01729	1.22655	1.36228	1.556	1.75901	1.83261	0.79553				20.8333	3.14918	3.10229	3.06498	3.02982	2.9889	2.95089	2.93863
6.85185	0.78181	0.99868	1.13046	1.32653	1.53379	1.61076	0.55642				20.9259	3.1343	3.09059	3.05589	3.02313	2.98499	2.94975	2.93837
6.94444	0.50074	0.72605	0.85349	1.05214	1.26399	1.34457	0.27143				21.0185	3.11981	3.07928	3.04727	3.01683	2.9815	2.94908	2.93863
7.03704	0.22799	0.45663	0.58416	0.78439	0.99759	1.08019	-0.00582				21.1111	3.10493	3.06757	3.03816	3.01013	2.97759	2.94793	2.93836
7.12963	0.04762	0.27311	0.40525	0.60647	0.81739	0.89794	-0.18875				21.2037	3.09045	3.05626	3.02954	3.00383	2.97411	2.94726	2.93862
7.22222	0.00258	0.22218	0.36131	0.5639	0.77	0.84506	-0.23411				21.2963	3.07556	3.04454	3.02042	2.99712	2.97018	2.94611	2.93834
7.31481	0.10376	0.31835	0.46443	0.66908	0.86979	0.9373	-0.13125				21.3889	3.06108	3.03323	3.01179	2.99083	2.96671	2.94544	2.93862
7.40741	0.31979	0.53175	0.68269	0.89016	1.08671	1.14694	0.08719				21.4815	3.04618	3.02151	3.00266	2.98412	2.96278	2.94428	2.93833
7.5	0.58049	0.80158	0.94926	1.16159	1.35965	1.41682	0.35007				21.5741	3.03171	3.01021	2.99402	2.97783	2.95931	2.94362	2.93861
7.59259	0.81575	1.04748	1.19101	1.40688	1.6082	1.66654	0.58348				21.6667	3.0168	2.99848	2.98487	2.97111	2.95537	2.94245	2.93831
7.68519	0.95832	1.2239	1.3414	1.56695	1.78651	1.85619	0.72437				21.7593	3.00234	2.98718	2.97624	2.96483	2.95191	2.94179	2.9386
7.77778	0.82082	1.134	1.21778	1.45194	1.69676	1.7946	0.5774				21.8519	2.98742	2.97544	2.96708	2.9581	2.94796	2.94061	2.93829
7.87037	0.28751	0.61773	0.69012	0.91967	1.18001	1.30228	0.02878				21.9444	2.97296	2.96415	2.95844	2.95183	2.9445	2.93996	2.93858
7.96296	-0.65988	-0.27483	-0.23314	0.00392	0.28975	0.43965	-0.94444				22.037	2.95804	2.95241	2.94926	2.94509	2.94055	2.93878	2.93827
8.05556	-1.98611	-1.52347	-1.52464	-1.26623	-0.95555	-0.77806	-2.29765				22.1296	2.94358	2.94111	2.94062	2.93882	2.93709	2.93813	2.93856
8.14815	-3.49385	-2.97774	-3.00776	-2.73009	-2.40847	-2.21843	-3.81845				22.2222	2.92866	2.92937	2.93143	2.93207	2.93313	2.93694	2.93825
8.24074	-4.94674	-4.4239	-4.45672	-4.17201	-3.85677	-3.67231	-5.26913				22.3148	2.9142	2.91808	2.92279	2.92581	2.92968	2.9363	2.93855
8.33333	-6.18392	-5.69365	-5.70772	-5.42896	-5.13214	-4.96552	-6.49348				22.4074	2.89927	2.90632	2.91358	2.91906	2.92571	2.93509	2.93822
8.42593	-7.14954	-6.70983	-6.69411	-6.43031	-6.15623	-6.0132	-7.44402
8.51852	-7.89977	-7.48992	-7.4572	-7.20505	-6.94457	-6.81678	-8.18887
8.61111	-8.525	-8.14452	-8.09666	-7.85329	-7.60797	-7.49201	-8.80914
8.7037	-8.99152	-8.63289	-8.5738	-8.33831	-8.1055	-8.00404	-9.26813
8.7963	-9.37311	-9.00884	-8.95923	-8.72634	-8.49093	-8.38977	-9.6501
8.88889	-9.89802	-9.51125	-9.48726	-9.25456	-9.00412	-8.8846	-10.1825
8.98148	-10.7483	-10.3598	-10.352	-10.126	-9.86519	-9.72282	-11.0373
9.07407	-11.928	-11.5525	-11.5459	-11.3329	-11.0704	-10.9135	-12.2187
9.16667	-13.3185	-12.9645	-12.9481	-12.7464	-12.4929	-12.3339	-13.6098
9.25926	-14.6885	-14.3382	-14.3229	-14.1197	-13.8761	-13.7268	-14.9683
9.35185	-15.8236	-15.5076	-15.4724	-15.2726	-15.0571	-14.9306	-16.078
9.44444	-16.4431	-16.225	-16.1296	-15.9535	-15.7889	-15.7137	-16.6559
9.53704	-16.4098	-16.2785	-16.1297	-15.9753	-15.8564	-15.834	-16.5822
9.62963	-15.7305	-15.6689	-15.4741	-15.3379	-15.2601	-15.2896	-15.8693
9.72222	-14.5617	-14.4911	-14.2977	-14.1637	-14.0921	-14.1487	-14.6956
9.81481	-13.2581	-13.0673	-12.9291	-12.778	-12.6745	-12.7299	-13.4289
9.90741	-12.0654	-11.5937	-11.6059	-11.3892	-11.2011	-11.2258	-12.3166
10	-11.0816	-10.3143	-10.5084	-10.203	-9.91595	-9.88316	-11.4037
10.0926	-10.3052	-9.39413	-9.69381	-9.33337	-8.98843	-8.90523	-10.6552
10.1852	-9.70032	-8.85737	-9.14158	-8.78327	-8.44737	-8.34218	-10.0246
10.2778	-9.1183	-8.50943	-8.67379	-8.37065	-8.10327	-8.01739	-9.3753
10.3704	-8.39675	-8.07486	-8.08424	-7.8608	-7.68483	-7.64167	-8.57072
10.463	-7.5111	-7.44722	-7.32408	-7.17948	-7.09004	-7.08798	-7.60714
10.5556	-6.48442	-6.67999	-6.43765	-6.37215	-6.37681	-6.41491	-6.49263
10.6481	-5.19927	-5.68915	-5.31685	-5.34428	-5.4609	-5.55305	-5.10032
10.7407	-3.60486	-4.40964	-3.90135	-4.03452	-4.27235	-4.42203	-3.39206
10.8333	-1.8068	-2.89	-2.26322	-2.50456	-2.85368	-3.05711	-1.49689
10.9259	-0.03587	-1.25777	-0.58858	-0.91206	-1.32778	-1.56087	0.32475
11.0185	1.42027	0.27028	0.85885	0.50427	0.08761	-0.13888	1.77249
11.1111	2.40047	1.48945	1.88338	1.54949	1.18076	0.9934	2.71348
11.2037	2.99743	2.34892	2.50767	2.21222	1.89235	1.74912	3.28699
11.2963	3.35602	2.85904	2.82481	2.53928	2.23304	2.12555	3.66568
11.3889	3.54877	3.06787	2.93683	2.61056	2.26739	2.16209	3.90744
11.4815	3.6605	3.18563	2.98526	2.61502	2.23154	2.11163	4.0609
11.5741	3.733	3.268	3.0173	2.61492	2.20228	2.06985	4.16411
11.6667	3.79475	3.34449	3.06823	2.64842	2.22178	2.0781	4.23931
11.7593	3.85803	3.4311	3.14595	2.72656	2.3033	2.15556	4.30003
11.8519	3.92455	3.5276	3.24422	2.83908	2.43294	2.28735	4.35142
11.9444	3.98603	3.62004	3.34152	2.95897	2.5775	2.44066	4.3929
12.037	4.03426	3.69395	3.42007	3.05958	2.701	2.57442	4.42244
12.1296	4.06642	3.74473	3.47512	3.13202	2.79115	2.67322	4.44027
12.2222	4.08651	3.77896	3.51308	3.18326	2.85595	2.74434	4.44908
12.3148	4.09745	3.8004	3.53819	3.21867	2.90187	2.79516	4.4513
12.4074	4.10251	3.814	3.55508	3.24392	2.9357	2.83271	4.44897
12.5	4.10279	3.8208	3.56519	3.2608	2.9595	2.85959	4.44324
12.5926	4.10012	3.8238	3.57121	3.27261	2.97726	2.87974	4.43516
12.6852	4.09485	3.82303	3.57352	3.27986	2.98954	2.89411	4.42526
12.7778	4.08812	3.82049	3.57383	3.28461	2.99885	2.90513	4.41414
12.8704	4.07994	3.81575	3.57205	3.2868	3.00505	2.9129	4.40204
12.963	4.07106	3.81026	3.56932	3.28778	3.00984	2.91902	4.3893
13.0556	4.06135	3.80344	3.56537	3.28726	3.01276	2.92324	4.37605
13.1481	4.05133	3.79638	3.561	3.28621	3.01509	2.9267	4.36246
13.2407	4.0408	3.78846	3.55589	3.28423	3.01625	2.929	4.34858
13.3333	4.03015	3.78054	3.55063	3.28207	3.01724	2.931	4.33452
13.4259	4.01919	3.77204	3.54489	3.27932	3.01746	2.93228	4.32031
13.5185	4.00819	3.76366	3.53914	3.27654	3.01769	2.93347	4.30599
13.6111	3.997	3.75486	3.53306	3.27336	3.01739	2.93418	4.2916
13.7037	3.98581	3.74622	3.52703	3.27024	3.0172	2.9349	4.27713
13.7963	3.97449	3.73727	3.52077	3.26683	3.01662	2.9353	4.26265
13.8889	3.96319	3.72849	3.51458	3.26351	3.01618	2.93576	4.2481
13.9815	3.95181	3.71947	3.50823	3.25998	3.01545	2.93599	4.23356
14.0741	3.94044	3.71061	3.50194	3.25653	3.01486	2.93629	4.21897
14.1667	3.92902	3.70157	3.49553	3.25294	3.01405	2.93643	4.2044
14.2593	3.91762	3.69266	3.48918	3.24942	3.01337	2.93664	4.18977
14.3519	3.90618	3.68362	3.48276	3.24579	3.01251	2.93673	4.1752
14.4444	3.89475	3.67469	3.47637	3.24222	3.01178	2.93687	4.16055
14.537	3.88331	3.66566	3.46993	3.23858	3.01091	2.93695	4.14596
14.6296	3.87185	3.65671	3.46351	3.23498	3.01013	2.93705	4.1313
14.7222	3.86041	3.6477	3.45707	3.23133	3.00925	2.93711	4.11671
14.8148	3.84894	3.63875	3.45063	3.22771	3.00844	2.93718	4.10204
14.9074	3.8375	3.62976	3.44419	3.22406	3.00756	2.93724	4.08745
15	3.82601	3.62082	3.43774	3.22042	3.00673	2.93729	4.07276
15.0926	3.81458	3.61185	3.43131	3.21678	3.00586	2.93736	4.05818
15.1852	3.80308	3.60291	3.42484	3.21312	3.00501	2.93738	4.04349
15.2778	3.79165	3.59397	3.41841	3.20948	3.00415	2.93746	4.02891
15.3704	3.78014	3.58502	3.41193	3.20581	3.00328	2.93747	4.0142
15.463	3.76872	3.57611	3.4055	3.20218	3.00242	2.93755	3.99963
15.5556	3.7572	3.56718	3.39901	3.19849	3.00154	2.93754	3.98492
15.6481	3.74578	3.55829	3.39259	3.19487	3.00069	2.93763	3.97034
15.7407	3.73425	3.54936	3.38609	3.19117	2.9998	2.93761	3.95562
15.8333	3.72284	3.5405	3.37967	3.18755	2.99895	2.93771	3.94105
15.9259	3.7113	3.53157	3.37316	3.18384	2.99805	2.93768	3.92633
16.0185	3.69989	3.52274	3.36675	3.18023	2.99721	2.93778	3.91176
16.1111	3.68835	3.51381	3.36024	3.17651	2.99629	2.93774	3.89703
16.2037	3.67694	3.505	3.35383	3.17291	2.99547	2.93785	3.88246
16.2963	3.66539	3.49609	3.3473	3.16918	2.99454	2.9378	3.86773
16.3889	3.65399	3.4873	3.3409	3.16558	2.99372	2.93791	3.85316
16.4815	3.64243	3.47839	3.33437	3.16184	2.99278	2.93785	3.83842
16.5741	3.63103	3.46962	3.32797	3.15825	2.99196	2.93798	3.82386
16.6667	3.61947	3.46071	3.32143	3.1545	2.99101	2.9379	3.80911
16.7593	3.60807	3.45197	3.31504	3.15092	2.99021	2.93803	3.79456
16.8519	3.5965	3.44306	3.30849	3.14716	2.98925	2.93795	3.7798
16.9444	3.58511	3.43434	3.3021	3.14358	2.98845	2.93809	3.76525
17.037	3.57353	3.42544	3.29554	3.13982	2.98748	2.938	3.75049
17.1296	3.56214	3.41673	3.28916	3.13624	2.98669	2.93814	3.73594
17.2222	3.55056	3.40783	3.2826	3.13247	2.98571	2.93804	3.72117
17.3148	3.53917	3.39913	3.27622	3.1289	2.98492	2.93819	3.70662
17.4074	3.52759	3.39023	3.26965	3.12512	2.98393	2.93808	3.69185
17.5	3.5162	3.38156	3.26327	3.12155	2.98315	2.93824	3.67731
17.5926	3.50461	3.37266	3.25669	3.11777	2.98216	2.93812	3.66253
17.6852	3.49323	3.36399	3.25033	3.1142	2.98138	2.93828	3.64799
17.7778	3.48163	3.35509	3.24374	3.11041	2.98038	2.93815	3.6332
17.8704	3.47025	3.34643	3.23737	3.10685	2.97961	2.93832	3.61867
17.963	3.45865	3.33753	3.23078	3.10305	2.9786	2.93818	3.60388
18.0556	3.44727	3.32889	3.22442	3.0995	2.97783	2.93836	3.58934
18.1481	3.43566	3.31998	3.21782	3.09569	2.97681	2.93821	3.57455
18.2407	3.42429	3.31134	3.21146	3.09214	2.97605	2.93839	3.56001
18.3333	3.41267	3.30243	3.20486	3.08833	2.97503	2.93824	3.54521
18.4259	3.40131	3.2938	3.19851	3.08478	2.97427	2.93843	3.53068
18.5185	3.38968	3.28488	3.19189	3.08096	2.97324	2.93826	3.51588
18.6111	3.37832	3.27626	3.18554	3.07742	2.97249	2.93846	3.50135
18.7037	3.36669	3.26733	3.17893	3.07359	2.97144	2.93829	3.48654
18.7963	3.35533	3.25871	3.17258	3.07006	2.9707	2.93848	3.47202
18.8889	3.3437	3.24978	3.16596	3.06622	2.96965	2.93831	3.4572
18.9815	3.33234	3.24116	3.15961	3.06269	2.96891	2.93851	3.44268
19.0741	3.3207	3.23221	3.15298	3.05885	2.96785	2.93832	3.42786
19.1667	3.30935	3.2236	3.14665	3.05532	2.96712	2.93853	3.41334
19.2593	3.2977	3.21464	3.14001	3.05147	2.96605	2.93834	3.39851
19.3519	3.28635	3.20604	3.13368	3.04795	2.96533	2.93855	3.384
19.4444	3.2747	3.19707	3.12703	3.0441	2.96425	2.93835	3.36916
19.537	3.26335	3.18846	3.1207	3.04058	2.96353	2.93857	3.35465
19.6296	3.25169	3.17947	3.11405	3.03672	2.96245	2.93836	3.33982
19.7222	3.24035	3.17086	3.10773	3.0332	2.96173	2.93859	3.32531
19.8148	3.22868	3.16187	3.10107	3.02933	2.96064	2.93837	3.31046
19.9074	3.21735	3.15326	3.09475	3.02582	2.95993	2.9386	3.29596
20	3.20568	3.14425	3.08808	3.02195	2.95883	2.93838	3.28111
20.0926	3.19434	3.13564	3.08177	3.01844	2.95813	2.93861	3.26661
20.1852	3.18266	3.12661	3.0751	3.01456	2.95702	2.93838	3.25175
20.2778	3.17133	3.118	3.06878	3.01106	2.95632	2.93862	3.23725
20.3704	3.15965	3.10896	3.06211	3.00717	2.95521	2.93838	3.22239
20.463	3.14832	3.10034	3.0558	3.00367	2.95452	2.93862	3.2079
20.5556	3.13663	3.09129	3.04912	2.99978	2.95339	2.93838	3.19303
20.6481	3.12531	3.08267	3.04281	2.99629	2.95271	2.93863	3.17854
20.7407	3.11361	3.0736	3.03612	2.99238	2.95158	2.93837	3.16367
20.8333	3.10229	3.06498	3.02982	2.9889	2.95089	2.93863	3.14918
20.9259	3.09059	3.05589	3.02313	2.98499	2.94975	2.93837	3.1343
21.0185	3.07928	3.04727	3.01683	2.9815	2.94908	2.93863	3.11981
21.1111	3.06757	3.03816	3.01013	2.97759	2.94793	2.93836	3.10493
21.2037	3.05626	3.02954	3.00383	2.97411	2.94726	2.93862	3.09045
21.2963	3.04454	3.02042	2.99712	2.97018	2.94611	2.93834	3.07556
21.3889	3.03323	3.01179	2.99083	2.96671	2.94544	2.93862	3.06108
21.4815	3.02151	3.00266	2.98412	2.96278	2.94428	2.93833	3.04618
21.5741	3.01021	2.99402	2.97783	2.95931	2.94362	2.93861	3.03171
21.6667	2.99848	2.98487	2.97111	2.95537	2.94245	2.93831	3.0168
21.7593	2.98718	2.97624	2.96483	2.95191	2.94179	2.9386	3.00234
21.8519	2.97544	2.96708	2.9581	2.94796	2.94061	2.93829	2.98742
21.9444	2.96415	2.95844	2.95183	2.9445	2.93996	2.93858	2.97296
22.037	2.95241	2.94926	2.94509	2.94055	2.93878	2.93827	2.95804
22.1296	2.94111	2.94062	2.93882	2.93709	2.93813	2.93856	2.94358
22.2222	2.92937	2.93143	2.93207	2.93313	2.93694	2.93825	2.92866
22.3148	2.91808	2.92279	2.92581	2.92968	2.9363	2.93855	2.9142
22.4074	2.90632	2.91358	2.91906	2.92571	2.93509	2.93822	2.89927
22.5	2.89504	2.90494	2.91279	2.92227	2.93446	2.93852	2.88482
22.5926	2.88328	2.89572	2.90604	2.91829	2.93325	2.93819	2.86988
22.6852	2.872	2.88708	2.89978	2.91485	2.93262	2.9385	2.85543
22.7778	2.86023	2.87784	2.89301	2.91087	2.9314	2.93815	2.84048
22.8704	2.84895	2.86921	2.88676	2.90743	2.93078	2.93847	2.82604
22.963	2.83718	2.85995	2.87998	2.90344	2.92955	2.93811	2.81108
23.0556	2.82591	2.85132	2.87374	2.90001	2.92894	2.93844	2.79665
23.1481	2.81412	2.84205	2.86695	2.89601	2.92769	2.93807	2.78168
23.2407	2.80286	2.83342	2.86071	2.89259	2.92709	2.9384	2.76725
23.3333	2.79106	2.82414	2.85392	2.88857	2.92584	2.93803	2.75228
23.4259	2.7798	2.81551	2.84768	2.88516	2.92524	2.93837	2.73785
23.5185	2.768	2.80622	2.84088	2.88113	2.92397	2.93798	2.72287
23.6111	2.75674	2.79759	2.83465	2.87772	2.92338	2.93832	2.70845
23.7037	2.74493	2.78828	2.82784	2.87369	2.92211	2.93793	2.69346
23.7963	2.73368	2.77966	2.82161	2.87029	2.92152	2.93828	2.67904
23.8889	2.72186	2.77034	2.81479	2.86624	2.92023	2.93787	2.66404
23.9815	2.71062	2.76172	2.80857	2.86284	2.91965	2.93823	2.64963
24.0741	2.69878	2.75239	2.80174	2.85879	2.91835	2.9378	2.63462
24.1667	2.68754	2.74378	2.79552	2.85539	2.91778	2.93817	2.62021
24.2593	2.67569	2.73442	2.78867	2.85132	2.91647	2.93773	2.60518
24.3519	2.66446	2.72582	2.78246	2.84793	2.9159	2.9381	2.59078
24.4444	2.6526	2.71645	2.7756	2.84385	2.91457	2.93764	2.57574
24.537	2.64137	2.70785	2.76939	2.84046	2.914	2.93801	2.56134
24.6296	2.62948	2.69845	2.76251	2.83635	2.91265	2.93754	2.54629
24.7222	2.61825	2.68985	2.7563	2.83297	2.91208	2.93791	2.53189
24.8148	2.60635	2.68044	2.74939	2.82883	2.9107	2.9374	2.5168
24.9074	2.59511	2.67183	2.74318	2.82544	2.91013	2.93777	2.5024
25	2.57191	2.65376	2.73	2.81786	2.90812	2.93757	2.47286
25.0926	2.55992	2.64425	2.723	2.81363	2.90664	2.93697	2.4577
25.1852	2.54863	2.6356	2.71673	2.81018	2.90601	2.93727	2.44324
25.2778	2.53656	2.62602	2.70965	2.80587	2.90445	2.93659	2.428
25.3704	2.5252	2.61729	2.7033	2.80234	2.90374	2.93681	2.41348
25.463	2.513	2.60758	2.69609	2.79789	2.90203	2.93598	2.39811
25.5556	2.5015	2.59872	2.6896	2.79422	2.90117	2.93605	2.38345
25.6481	2.48908	2.58878	2.68216	2.78954	2.89923	2.93498	2.36787
25.7407	2.47732	2.57966	2.6754	2.78559	2.89809	2.93478	2.35296
25.8333	2.46452	2.56934	2.66756	2.7805	2.89574	2.93329	2.337
25.9259	2.45229	2.55974	2.66031	2.77606	2.89409	2.93258	2.32163
26.0185	2.4388	2.54872	2.65177	2.77026	2.89101	2.93036	2.305
26.1111	2.42569	2.53825	2.64363	2.7649	2.88845	2.92872	2.28876
26.2037	2.41097	2.52598	2.63382	2.75782	2.88406	2.9252	2.27091
26.2963	2.39624	2.51387	2.62401	2.75078	2.8798	2.92185	2.25307
26.3889	2.37923	2.49929	2.61187	2.74134	2.87303	2.91594	2.23296
26.4815	2.36143	2.4841	2.59895	2.73116	2.86559	2.9094	2.21209
26.5741	2.34017	2.46525	2.5825	2.71737	2.85443	2.89909	2.18777
26.6667	2.31665	2.4443	2.56377	2.70134	2.8411	2.88665	2.16123
26.7593	2.28745	2.41746	2.53928	2.67945	2.82179	2.86817	2.12903
26.8518	2.25304	2.38556	2.50954	2.65235	2.79732	2.84457	2.09167
26.9444	2.20864	2.34345	2.46971	2.61503	2.76251	2.81055	2.04436
27.037	2.15323	2.29048	2.4188	2.56666	2.71667	2.76555	1.98611
27.1296	2.07952	2.21897	2.34945	2.49971	2.65211	2.70176	1.90963
27.2222	1.98224	2.124	2.25642	2.40908	2.56387	2.61432	1.80965
27.3148	1.85067	1.99448	2.12892	2.28382	2.44083	2.49199	1.67549
27.4074	1.69232	1.83828	1.97448	2.13159	2.29082	2.34271	1.51467
27.5	1.53962	1.68744	1.82545	1.98459	2.14582	2.19836	1.35961
27.5926	1.43506	1.58482	1.72437	1.88547	2.04868	2.10188	1.25285
27.6852	1.39496	1.54633	1.68747	1.85033	2.01528	2.06904	1.2107
27.7778	1.42059	1.57365	1.71607	1.88063	2.04728	2.10161	1.23444
27.8704	1.46469	1.61911	1.76286	1.9289	2.09701	2.15181	1.2768
27.963	1.47991	1.63577	1.78056	1.94801	2.11756	2.17284	1.29045
28.0556	1.23256	1.38953	1.53543	1.7041	1.87484	1.93052	1.04165
28.1481	0.59693	0.75511	0.90183	1.07168	1.24362	1.2997	0.40472
28.2407	-0.40828	-0.24921	-0.10156	0.06928	0.24221	0.2986	-0.60169
28.3333	-1.7544	-1.5943	-1.446	-1.27418	-1.10025	-1.04352	-1.9489
28.4259	-3.24619	-3.08537	-2.9363	-2.76365	-2.58892	-2.53194	-3.4417
28.5185	-4.66859	-4.5069	-4.35733	-4.18387	-4.0083	-3.95105	-4.865
28.6111	-5.87393	-5.7117	-5.56152	-5.38742	-5.21123	-5.15378	-6.07117
28.7037	-6.8187	-6.65578	-6.5053	-6.33058	-6.15374	-6.09609	-7.01663
28.7963	-7.51737	-7.35408	-7.2032	-7.02805	-6.85078	-6.793	-7.7159
28.8889	-8.08733	-7.92347	-7.7725	-7.59691	-7.41916	-7.36123	-8.28634
28.9815	-8.49942	-8.33527	-8.18406	-8.0082	-7.83015	-7.77213	-8.69885
29.0741	-8.77559	-8.6109	-8.45972	-8.28354	-8.1051	-8.04696	-8.97538
29.1667	-9.16723	-9.00226	-8.85092	-8.67455	-8.49587	-8.43766	-9.36736
29.2593	-9.95114	-9.78561	-9.63436	-9.45771	-9.27869	-9.22037	-10.1516
29.3518	-11.1699	-11.0041	-10.8527	-10.6759	-10.4967	-10.4383	-11.3706
29.4444	-12.6694	-12.5031	-12.3518	-12.1747	-11.9952	-11.9368	-12.8704
29.537	-14.1841	-14.0177	-13.8661	-13.6889	-13.5093	-13.4509	-14.3854
29.6296	-15.5234	-15.3566	-15.205	-15.0276	-14.8477	-14.7893	-15.7248
29.7222	-16.3759	-16.209	-16.0571	-15.8795	-15.6997	-15.6413	-16.5775
29.8148	-16.5598	-16.3926	-16.2406	-16.0629	-15.8828	-15.8244	-16.7616
29.9074	-16.0779	-15.9107	-15.7582	-15.5804	-15.4003	-15.342	-16.2799
30	-14.9858	-14.8182	-14.6656	-14.4876	-14.3074	-14.2491	-15.1879
30.0926	-13.6045	-13.437	-13.2839	-13.1058	-12.9257	-12.8675	-13.8067
30.1852	-12.1128	-11.945	-11.7918	-11.6135	-11.4332	-11.3751	-12.3151
30.2778	-10.7293	-10.5614	-10.4078	-10.2294	-10.0492	-9.9911	-10.9317
30.3704	-9.68173	-9.51325	-9.35972	-9.18101	-9.00053	-8.94234	-9.8842
30.463	-9.05787	-8.88885	-8.73528	-8.55625	-8.37551	-8.31711	-9.26071
30.5556	-8.71524	-8.54483	-8.39181	-8.2122	-8.03072	-7.97188	-8.91861
30.6481	-8.36292	-8.19107	-8.03857	-7.85834	-7.67605	-7.61663	-8.56714
30.7407	-7.84092	-7.66695	-7.51544	-7.33441	-7.15089	-7.09076	-8.04609
30.8333	-7.18957	-7.01391	-6.863	-6.68128	-6.49672	-6.43591	-7.39584
30.9259	-6.35123	-6.17362	-6.02349	-5.84099	-5.65523	-5.59377	-6.55848
31.0185	-5.24419	-5.06519	-4.91533	-4.7322	-4.54555	-4.48352	-5.45246
31.1111	-3.91466	-3.73361	-3.58447	-3.40049	-3.21263	-3.14994	-4.1239
31.2037	-2.46831	-2.28513	-2.13663	-1.95177	-1.76272	-1.69917	-2.67882
31.2963	-1.10073	-0.91401	-0.76709	-0.58094	-0.39	-0.32522	-1.31266
31.3889	-0.008	0.18266	0.32787	0.51543	0.70844	0.77483	-0.2219
31.4815	0.72957	0.92577	1.06818	1.25762	1.45355	1.52195	0.51348
31.5741	1.07996	1.28186	1.42153	1.61289	1.81186	1.88264	0.86111
31.6667	1.01729	1.22655	1.36228	1.556	1.75901	1.83261	0.79553
31.7593	0.78181	0.99868	1.13046	1.32653	1.53379	1.61076	0.55642
31.8518	0.50074	0.72605	0.85349	1.05214	1.26399	1.34457	0.27143
31.9444	0.22799	0.45663	0.58416	0.78439	0.99759	1.08019	-0.00582
32.037	0.04762	0.27311	0.40525	0.60647	0.81739	0.89794	-0.18875
32.1296	0.00258	0.22218	0.36131	0.5639	0.77	0.84506	-0.23411
32.2222	0.10376	0.31835	0.46443	0.66908	0.86979	0.9373	-0.13125
32.3148	0.31979	0.53175	0.68269	0.89016	1.08671	1.14694	0.08719
32.4074	0.58049	0.80158	0.94926	1.16159	1.35965	1.41682	0.35007
32.5	0.81575	1.04748	1.19101	1.40688	1.6082	1.66654	0.58348
32.5926	0.95832	1.2239	1.3414	1.56695	1.78651	1.85619	0.72437
32.6852	0.82082	1.134	1.21778	1.45194	1.69676	1.7946	0.5774
32.7778	0.28751	0.61773	0.69012	0.91967	1.18001	1.30228	0.02878
32.8704	-0.65988	-0.27483	-0.23314	0.00392	0.28975	0.43965	-0.94444
32.963	-1.98611	-1.52347	-1.52464	-1.26623	-0.95555	-0.77806	-2.29765
33.0555	-3.49385	-2.97774	-3.00776	-2.73009	-2.40847	-2.21843	-3.81845
33.1481	-4.94674	-4.4239	-4.45672	-4.17201	-3.85677	-3.67231	-5.26913
33.2407	-6.18392	-5.69365	-5.70772	-5.42896	-5.13214	-4.96552	-6.49348
33.3333	-7.14954	-6.70983	-6.69411	-6.43031	-6.15623	-6.0132	-7.44402
33.4259	-7.89977	-7.48992	-7.4572	-7.20505	-6.94457	-6.81678	-8.18887
33.5185	-8.525	-8.14452	-8.09666	-7.85329	-7.60797	-7.49201	-8.80914
33.6111	-8.99152	-8.63289	-8.5738	-8.33831	-8.1055	-8.00404	-9.26813
33.7037	-9.37311	-9.00884	-8.95923	-8.72634	-8.49093	-8.38977	-9.6501
33.7963	-9.89802	-9.51125	-9.48726	-9.25456	-9.00412	-8.8846	-10.1825
33.8889	-10.7483	-10.3598	-10.352	-10.126	-9.86519	-9.72282	-11.0373
33.9815	-11.928	-11.5525	-11.5459	-11.3329	-11.0704	-10.9135	-12.2187
34.0741	-13.3185	-12.9645	-12.9481	-12.7464	-12.4929	-12.3339	-13.6098
34.1667	-14.6885	-14.3382	-14.3229	-14.1197	-13.8761	-13.7268	-14.9683
34.2593	-15.8236	-15.5076	-15.4724	-15.2726	-15.0571	-14.9306	-16.078
34.3518	-16.4431	-16.225	-16.1296	-15.9535	-15.7889	-15.7137	-16.6559
34.4444	-16.4098	-16.2785	-16.1297	-15.9753	-15.8564	-15.834	-16.5822
34.537	-15.7305	-15.6689	-15.4741	-15.3379	-15.2601	-15.2896	-15.8693
34.6296	-14.5617	-14.4911	-14.2977	-14.1637	-14.0921	-14.1487	-14.6956
34.7222	-13.2581	-13.0673	-12.9291	-12.778	-12.6745	-12.7299	-13.4289
34.8148	-12.0654	-11.5937	-11.6059	-11.3892	-11.2011	-11.2258	-12.3166
34.9074	-11.0816	-10.3143	-10.5084	-10.203	-9.91595	-9.88316	-11.4037
35	-10.3052	-9.39413	-9.69381	-9.33337	-8.98843	-8.90523	-10.6552
35.0926	-9.70032	-8.85737	-9.14158	-8.78327	-8.44737	-8.34218	-10.0246
35.1852	-9.1183	-8.50943	-8.67379	-8.37065	-8.10327	-8.01739	-9.3753
35.2778	-8.39675	-8.07486	-8.08424	-7.8608	-7.68483	-7.64167	-8.57072
35.3704	-7.5111	-7.44722	-7.32408	-7.17948	-7.09004	-7.08798	-7.60714
35.463	-6.48442	-6.67999	-6.43765	-6.37215	-6.37681	-6.41491	-6.49263
35.5555	-5.19927	-5.68915	-5.31685	-5.34428	-5.4609	-5.55305	-5.10032
35.6481	-3.60486	-4.40964	-3.90135	-4.03452	-4.27235	-4.42203	-3.39206
35.7407	-1.8068	-2.89	-2.26322	-2.50456	-2.85368	-3.05711	-1.49689
35.8333	-0.03587	-1.25777	-0.58858	-0.91206	-1.32778	-1.56087	0.32475
35.9259	1.42027	0.27028	0.85885	0.50427	0.08761	-0.13888	1.77249
36.0185	2.40047	1.48945	1.88338	1.54949	1.18076	0.9934	2.71348
36.1111	2.99743	2.34892	2.50767	2.21222	1.89235	1.74912	3.28699
36.2037	3.35602	2.85904	2.82481	2.53928	2.23304	2.12555	3.66568
36.2963	3.54877	3.06787	2.93683	2.61056	2.26739	2.16209	3.90744
36.3889	3.6605	3.18563	2.98526	2.61502	2.23154	2.11163	4.0609
36.4815	3.733	3.268	3.0173	2.61492	2.20228	2.06985	4.16411
36.5741	3.79475	3.34449	3.06823	2.64842	2.22178	2.0781	4.23931
36.6667	3.85803	3.4311	3.14595	2.72656	2.3033	2.15556	4.30003
36.7593	3.92455	3.5276	3.24422	2.83908	2.43294	2.28735	4.35142
36.8518	3.98603	3.62004	3.34152	2.95897	2.5775	2.44066	4.3929
36.9444	4.03426	3.69395	3.42007	3.05958	2.701	2.57442	4.42244
37.037	4.06642	3.74473	3.47512	3.13202	2.79115	2.67322	4.44027
37.1296	4.08651	3.77896	3.51308	3.18326	2.85595	2.74434	4.44908
37.2222	4.09745	3.8004	3.53819	3.21867	2.90187	2.79516	4.4513
37.3148	4.10251	3.814	3.55508	3.24392	2.9357	2.83271	4.44897
37.4074	4.10279	3.8208	3.56519	3.2608	2.9595	2.85959	4.44324
37.5	4.10012	3.8238	3.57121	3.27261	2.97726	2.87974	4.43516
37.5926	4.09485	3.82303	3.57352	3.27986	2.98954	2.89411	4.42526
37.6852	4.08812	3.82049	3.57383	3.28461	2.99885	2.90513	4.41414
37.7778	4.07994	3.81575	3.57205	3.2868	3.00505	2.9129	4.40204
37.8704	4.07106	3.81026	3.56932	3.28778	3.00984	2.91902	4.3893
37.963	4.06135	3.80344	3.56537	3.28726	3.01276	2.92324	4.37605
38.0555	4.05133	3.79638	3.561	3.28621	3.01509	2.9267	4.36246
38.1481	4.0408	3.78846	3.55589	3.28423	3.01625	2.929	4.34858
38.2407	4.03015	3.78054	3.55063	3.28207	3.01724	2.931	4.33452
38.3333	4.01919	3.77204	3.54489	3.27932	3.01746	2.93228	4.32031
38.4259	4.00819	3.76366	3.53914	3.27654	3.01769	2.93347	4.30599
38.5185	3.997	3.75486	3.53306	3.27336	3.01739	2.93418	4.2916
38.6111	3.98581	3.74622	3.52703	3.27024	3.0172	2.9349	4.27713
38.7037	3.97449	3.73727	3.52077	3.26683	3.01662	2.9353	4.26265
38.7963	3.96319	3.72849	3.51458	3.26351	3.01618	2.93576	4.2481
38.8889	3.95181	3.71947	3.50823	3.25998	3.01545	2.93599	4.23356
38.9815	3.94044	3.71061	3.50194	3.25653	3.01486	2.93629	4.21897
39.0741	3.92902	3.70157	3.49553	3.25294	3.01405	2.93643	4.2044
39.1667	3.91762	3.69266	3.48918	3.24942	3.01337	2.93664	4.18977
39.2593	3.90618	3.68362	3.48276	3.24579	3.01251	2.93673	4.1752
39.3518	3.89475	3.67469	3.47637	3.24222	3.01178	2.93687	4.16055
39.4444	3.88331	3.66566	3.46993	3.23858	3.01091	2.93695	4.14596
39.537	3.87185	3.65671	3.46351	3.23498	3.01013	2.93705	4.1313
39.6296	3.86041	3.6477	3.45707	3.23133	3.00925	2.93711	4.11671
39.7222	3.84894	3.63875	3.45063	3.22771	3.00844	2.93718	4.10204
39.8148	3.8375	3.62976	3.44419	3.22406	3.00756	2.93724	4.08745
39.9074	3.82601	3.62082	3.43774	3.22042	3.00673	2.93729	4.07276
40	3.81458	3.61185	3.43131	3.21678	3.00586	2.93736	4.05818
40.0926	3.80308	3.60291	3.42484	3.21312	3.00501	2.93738	4.04349
40.1852	3.79165	3.59397	3.41841	3.20948	3.00415	2.93746	4.02891
40.2778	3.78014	3.58502	3.41193	3.20581	3.00328	2.93747	4.0142
40.3704	3.76872	3.57611	3.4055	3.20218	3.00242	2.93755	3.99963
40.463	3.7572	3.56718	3.39901	3.19849	3.00154	2.93754	3.98492
40.5555	3.74578	3.55829	3.39259	3.19487	3.00069	2.93763	3.97034
40.6481	3.73425	3.54936	3.38609	3.19117	2.9998	2.93761	3.95562
40.7407	3.72284	3.5405	3.37967	3.18755	2.99895	2.93771	3.94105
40.8333	3.7113	3.53157	3.37316	3.18384	2.99805	2.93768	3.92633
40.9259	3.69989	3.52274	3.36675	3.18023	2.99721	2.93778	3.91176
41.0185	3.68835	3.51381	3.36024	3.17651	2.99629	2.93774	3.89703
41.1111	3.67694	3.505	3.35383	3.17291	2.99547	2.93785	3.88246
41.2037	3.66539	3.49609	3.3473	3.16918	2.99454	2.9378	3.86773
41.2963	3.65399	3.4873	3.3409	3.16558	2.99372	2.93791	3.85316
41.3889	3.64243	3.47839	3.33437	3.16184	2.99278	2.93785	3.83842
41.4815	3.63103	3.46962	3.32797	3.15825	2.99196	2.93798	3.82386
41.5741	3.61947	3.46071	3.32143	3.1545	2.99101	2.9379	3.80911
41.6667	3.60807	3.45197	3.31504	3.15092	2.99021	2.93803	3.79456
41.7593	3.5965	3.44306	3.30849	3.14716	2.98925	2.93795	3.7798
41.8518	3.58511	3.43434	3.3021	3.14358	2.98845	2.93809	3.76525
41.9444	3.57353	3.42544	3.29554	3.13982	2.98748	2.938	3.75049
42.037	3.56214	3.41673	3.28916	3.13624	2.98669	2.93814	3.73594
42.1296	3.55056	3.40783	3.2826	3.13247	2.98571	2.93804	3.72117
42.2222	3.53917	3.39913	3.27622	3.1289	2.98492	2.93819	3.70662
42.3148	3.52759	3.39023	3.26965	3.12512	2.98393	2.93808	3.69185
42.4074	3.5162	3.38156	3.26327	3.12155	2.98315	2.93824	3.67731
42.5	3.50461	3.37266	3.25669	3.11777	2.98216	2.93812	3.66253
42.5926	3.49323	3.36399	3.25033	3.1142	2.98138	2.93828	3.64799
42.6852	3.48163	3.35509	3.24374	3.11041	2.98038	2.93815	3.6332
42.7778	3.47025	3.34643	3.23737	3.10685	2.97961	2.93832	3.61867
42.8704	3.45865	3.33753	3.23078	3.10305	2.9786	2.93818	3.60388
42.963	3.44727	3.32889	3.22442	3.0995	2.97783	2.93836	3.58934
43.0555	3.43566	3.31998	3.21782	3.09569	2.97681	2.93821	3.57455
43.1481	3.42429	3.31134	3.21146	3.09214	2.97605	2.93839	3.56001
43.2407	3.41267	3.30243	3.20486	3.08833	2.97503	2.93824	3.54521
43.3333	3.40131	3.2938	3.19851	3.08478	2.97427	2.93843	3.53068
43.4259	3.38968	3.28488	3.19189	3.08096	2.97324	2.93826	3.51588
43.5185	3.37832	3.27626	3.18554	3.07742	2.97249	2.93846	3.50135
43.6111	3.36669	3.26733	3.17893	3.07359	2.97144	2.93829	3.48654
43.7037	3.35533	3.25871	3.17258	3.07006	2.9707	2.93848	3.47202
43.7963	3.3437	3.24978	3.16596	3.06622	2.96965	2.93831	3.4572
43.8889	3.33234	3.24116	3.15961	3.06269	2.96891	2.93851	3.44268
43.9815	3.3207	3.23221	3.15298	3.05885	2.96785	2.93832	3.42786
44.0741	3.30935	3.2236	3.14665	3.05532	2.96712	2.93853	3.41334
44.1667	3.2977	3.21464	3.14001	3.05147	2.96605	2.93834	3.39851
44.2593	3.28635	3.20604	3.13368	3.04795	2.96533	2.93855	3.384
44.3518	3.2747	3.19707	3.12703	3.0441	2.96425	2.93835	3.36916
44.4444	3.26335	3.18846	3.1207	3.04058	2.96353	2.93857	3.35465
44.537	3.25169	3.17947	3.11405	3.03672	2.96245	2.93836	3.33982
44.6296	3.24035	3.17086	3.10773	3.0332	2.96173	2.93859	3.32531
44.7222	3.22868	3.16187	3.10107	3.02933	2.96064	2.93837	3.31046
44.8148	3.21735	3.15326	3.09475	3.02582	2.95993	2.9386	3.29596
44.9074	3.20568	3.14425	3.08808	3.02195	2.95883	2.93838	3.28111
45	3.19434	3.13564	3.08177	3.01844	2.95813	2.93861	3.26661
45.0926	3.18266	3.12661	3.0751	3.01456	2.95702	2.93838	3.25175
45.1852	3.17133	3.118	3.06878	3.01106	2.95632	2.93862	3.23725
45.2778	3.15965	3.10896	3.06211	3.00717	2.95521	2.93838	3.22239
45.3704	3.14832	3.10034	3.0558	3.00367	2.95452	2.93862	3.2079
45.463	3.13663	3.09129	3.04912	2.99978	2.95339	2.93838	3.19303
45.5555	3.12531	3.08267	3.04281	2.99629	2.95271	2.93863	3.17854
45.6481	3.11361	3.0736	3.03612	2.99238	2.95158	2.93837	3.16367
45.7407	3.10229	3.06498	3.02982	2.9889	2.95089	2.93863	3.14918
45.8333	3.09059	3.05589	3.02313	2.98499	2.94975	2.93837	3.1343
45.9259	3.07928	3.04727	3.01683	2.9815	2.94908	2.93863	3.11981
46.0185	3.06757	3.03816	3.01013	2.97759	2.94793	2.93836	3.10493
46.1111	3.05626	3.02954	3.00383	2.97411	2.94726	2.93862	3.09045
46.2037	3.04454	3.02042	2.99712	2.97018	2.94611	2.93834	3.07556
46.2963	3.03323	3.01179	2.99083	2.96671	2.94544	2.93862	3.06108
46.3889	3.02151	3.00266	2.98412	2.96278	2.94428	2.93833	3.04618
46.4815	3.01021	2.99402	2.97783	2.95931	2.94362	2.93861	3.03171
46.5741	2.99848	2.98487	2.97111	2.95537	2.94245	2.93831	3.0168
46.6667	2.98718	2.97624	2.96483	2.95191	2.94179	2.9386	3.00234
46.7593	2.97544	2.96708	2.9581	2.94796	2.94061	2.93829	2.98742
46.8518	2.96415	2.95844	2.95183	2.9445	2.93996	2.93858	2.97296
46.9444	2.95241	2.94926	2.94509	2.94055	2.93878	2.93827	2.95804
47.037	2.94111	2.94062	2.93882	2.93709	2.93813	2.93856	2.94358
47.1296	2.92937	2.93143	2.93207	2.93313	2.93694	2.93825	2.92866
47.2222	2.91808	2.92279	2.92581	2.92968	2.9363	2.93855	2.9142
47.3148	2.90632	2.91358	2.91906	2.92571	2.93509	2.93822	2.89927
47.4074	2.89504	2.90494	2.91279	2.92227	2.93446	2.93852	2.88482
47.5	2.88328	2.89572	2.90604	2.91829	2.93325	2.93819	2.86988
47.5926	2.872	2.88708	2.89978	2.91485	2.93262	2.9385	2.85543
47.6852	2.86023	2.87784	2.89301	2.91087	2.9314	2.93815	2.84048
47.7778	2.84895	2.86921	2.88676	2.90743	2.93078	2.93847	2.82604
47.8704	2.83718	2.85995	2.87998	2.90344	2.92955	2.93811	2.81108
47.963	2.82591	2.85132	2.87374	2.90001	2.92894	2.93844	2.79665
48.0555	2.81412	2.84205	2.86695	2.89601	2.92769	2.93807	2.78168
48.1481	2.80286	2.83342	2.86071	2.89259	2.92709	2.9384	2.76725
48.2407	2.79106	2.82414	2.85392	2.88857	2.92584	2.93803	2.75228
48.3333	2.7798	2.81551	2.84768	2.88516	2.92524	2.93837	2.73785
48.4259	2.768	2.80622	2.84088	2.88113	2.92397	2.93798	2.72287
48.5185	2.75674	2.79759	2.83465	2.87772	2.92338	2.93832	2.70845
48.6111	2.74493	2.78828	2.82784	2.87369	2.92211	2.93793	2.69346
48.7037	2.73368	2.77966	2.82161	2.87029	2.92152	2.93828	2.67904
48.7963	2.72186	2.77034	2.81479	2.86624	2.92023	2.93787	2.66404
48.8889	2.71062	2.76172	2.80857	2.86284	2.91965	2.93823	2.64963
48.9815	2.69878	2.75239	2.80174	2.85879	2.91835	2.9378	2.63462
49.0741	2.68754	2.74378	2.79552	2.85539	2.91778	2.93817	2.62021
49.1667	2.67569	2.73442	2.78867	2.85132	2.91647	2.93773	2.60518
49.2593	2.66446	2.72582	2.78246	2.84793	2.9159	2.9381	2.59078
49.3518	2.6526	2.71645	2.7756	2.84385	2.91457	2.93764	2.57574
49.4444	2.64137	2.70785	2.76939	2.84046	2.914	2.93801	2.56134
49.537	2.62948	2.69845	2.76251	2.83635	2.91265	2.93754	2.54629
49.6296	2.61825	2.68985	2.7563	2.83297	2.91208	2.93791	2.53189
49.7222	2.60635	2.68044	2.74939	2.82883	2.9107	2.9374	2.5168
49.8148	2.59511	2.67183	2.74318	2.82544	2.91013	2.93777	2.5024

## Sheet: Fig.S3
reaction coordinates	17H	14H	11H	9H	6H	3H
0	0	0	0	0	0	0
1	0.4341	0.0237	0.02	0.0338	0.0245	0.1083
2	0.4423	0.0853	0.0696	0.1273	0.0874	0.3977
3	0.648	0.2171	0.1617	0.2152	0.1918	-0.6776
4	1.1572	0.2548	0.1499	0.4802	0.4621	-0.8769
5	0.5535	0.5149	0.511	0.2651	-0.6191	-0.7976
6	0.1095	-0.5913	-0.6565	-0.7615	-1.0231	-0.9672
7	0.0283	-0.631	-0.7008	-0.801	-1.0509	-1.0935

## Sheet: Fig.S4
*O concentration	Ea	△G
0.91667	0.3977	-1.0935
0.83333	0.4621	-1.0509
0.75	0.4802	-0.801
0.69444	0.511	-0.7008
0.61111	0.5149	-0.631
0.52778	1.1572	0.0283

## Sheet: Fig.S5
Internal electric field	Ea	△G
0.223	0.3977	-1.0935
0.172	0.4621	-1.0509
0.131	0.4802	-0.801
0.095	0.511	-0.7008
0.0529	0.5149	-0.631
0.01236	1.1572	0.0283

## Sheet: Fig.S7
	NiOOH	1.5v-10 min	1.5v-20 min	OCV-4min	OCV-8min	OCV-12min
8213.72	0.00742	-2.84956	-1.42677	-0.04078	0.05449	-0.36586
8215.5	0.01577	-2.84797	-1.40268	-0.03581	0.04973	-0.35691
8217.09	0.01221	-2.84655	-1.38109	-0.03135	0.04547	-0.34889
8217.91	0.01321	-2.84582	-1.36995	-0.02906	0.04326	-0.34475
8218.22	0.01278	-2.84554	-1.36576	-0.02819	0.04244	-0.3432
8218.62	0.01379	-2.84518	-1.36028	-0.02706	0.04135	-0.34116
8219.56	0.01252	-2.84434	-1.34751	-0.02442	0.03883	-0.33642
8220.93	0.01589	-2.84311	-1.3289	-0.02058	0.03515	-0.3295
8222.14	0.01367	-2.84203	-1.31248	-0.0172	0.0319	-0.3234
8222.89	0.01161	-2.84137	-1.30238	-0.01511	0.02991	-0.31965
8223.42	0.00996	-2.84089	-1.29521	-0.01363	0.02849	-0.31699
8224.18	0.01346	-2.84021	-1.28488	-0.0115	0.02645	-0.31315
8225.27	0.01194	-2.83924	-1.27005	-0.00844	0.02352	-0.30764
8226.45	0.00812	-2.83818	-1.25402	-0.00513	0.02035	-0.30168
8227.38	0.00853	-2.83735	-1.24144	-0.00254	0.01786	-0.29701
8228.09	0.00676	-2.83672	-1.2318	-0.000547197	0.01596	-0.29343
8228.81	0.01013	-2.83607	-1.22196	0.00148	0.01401	-0.28977
8229.74	0.00941	-2.83523	-1.20928	0.0041	0.01151	-0.28506
8230.8	0.0089	-2.83429	-1.19498	0.00705	0.00868	-0.27975
8231.81	0.01019	-2.83338	-1.18121	0.00989	0.00596	-0.27463
8232.66	0.01291	-2.83263	-1.16973	0.01226	0.00369	-0.27037
8233.44	0.00889	-2.83193	-1.15908	0.01446	0.00158	-0.26641
8234.28	0.00708	-2.83118	-1.149	0.01632	-8.70463e-05	-0.26308
8235.24	0.00832	-2.83032	-1.14363	0.01565	0.000968639	-0.2634
8236.2	0.00909	-2.82946	-1.13823	0.01497	0.00203	-0.26372
8237.14	0.00956	-2.82874	-1.13426	0.01602	0.00175	-0.26348
8238	0.00936	-2.82811	-1.13083	0.01677	0.0015	-0.26354
8238.83	0.00763	-2.82886	-1.12693	0.01099	0.00209	-0.2664
8239.7	0.00712	-2.82187	-1.11838	0.0145	0.00287	-0.26671
8240.65	0.00684	-2.81887	-1.11828	0.01225	0.00338	-0.26981
8241.59	0.00387	-2.81719	-1.11544	0.01252	0.0014	-0.26968
8242.49	0.00519	-2.81623	-1.11216	0.0126	0.0014	-0.26887
8243.35	0.00539	-2.81693	-1.10704	0.0109	0.0019	-0.2694
8244.23	0.00694	-2.81883	-1.0927	0.01429	-0.000892594	-0.27239
8245.14	0.00581	-2.81564	-1.08903	0.01241	0.00262	-0.273
8246.08	0.00488	-2.81622	-1.07983	0.00923	0.00622	-0.26955
8246.98	0.00498	-2.79328	-1.07252	0.0104	0.00139	-0.26982
8247.87	0.00677	-2.7775	-1.06238	0.01102	0.00124	-0.26984
8248.74	0.00442	-2.76953	-1.05595	0.01104	0.00216	-0.27146
8249.64	0.00496	-2.76768	-1.04705	0.01276	0.000855631	-0.2702
8250.55	0.00529	-2.76433	-1.03844	0.01303	-0.000115469	-0.26981
8251.46	0.00706	-2.75939	-1.0321	0.01284	-0.00036204	-0.2703
8252.35	0.0052	-2.75593	-1.02773	0.01029	0.00163	-0.27184
8253.24	0.000677658	-2.75335	-1.01985	0.01156	0.000123948	-0.27153
8254.13	0.00521	-2.75431	-1.01422	0.01114	0.000846457	-0.27262
8255.06	0.00456	-2.755	-1.0094	0.00966	0.00133	-0.27145
8255.99	0.00237	-2.75482	-1.00273	0.01118	0.00113	-0.27422
8256.87	0.00328	-2.75846	-0.99494	0.00995	0.00148	-0.27053
8257.73	0.00193	-2.7633	-0.99117	0.00695	-0.00137	-0.27075
8258.63	0.00281	-2.75988	-0.98601	0.00744	0.00211	-0.27274
8259.55	0.00274	-2.76396	-0.98414	0.00642	-0.000209915	-0.27141
8260.47	0.00185	-2.76643	-0.98001	0.00988	0.00134	-0.27318
8261.37	0.00334	-2.76327	-0.97558	0.0101	0.00167	-0.27106
8262.24	0.00224	-2.76403	-0.96864	0.00939	8.29461e-05	-0.27091
8263.13	-0.000543573	-2.76445	-0.94747	0.00806	0.000558008	-0.26819
8264.05	0.00257	-2.76694	-0.92798	0.00617	-0.000398962	-0.263
8264.96	0.00243	-2.76897	-0.91626	0.01093	-0.000720883	-0.25142
8265.84	0.00308	-2.76889	-0.89488	0.00914	-0.00165	-0.23285
8266.75	0.00241	-2.76698	-0.88008	0.00697	-0.00152	-0.21358
8267.68	-0.00016644	-2.76748	-0.86741	0.00738	0.000759846	-0.19671
8268.57	0.00111	-2.77147	-0.86234	0.00532	0.00253	-0.17444
8269.45	0.00307	-2.77368	-0.85064	0.00543	-0.000128297	-0.15449
8270.32	0.00247	-2.77362	-0.80899	0.00521	-0.00335	-0.13661
8271.24	0.00231	-2.77031	-0.70499	0.00598	-0.000925377	-0.11603
8272.17	-0.000379796	-2.77443	-0.58522	0.00441	-0.00701	-0.09748
8273.09	0.00117	-2.77681	-0.46224	0.00333	-0.00446	-0.08178
8273.96	-0.000626639	-2.77534	-0.22305	0.00283	-0.00279	-0.06722
8274.84	-0.00114	-2.52446	-0.09868	0.0025	-0.00351	-0.05375
8275.74	0.000208969	-1.12846	-0.0959	0.00353	-0.00438	-0.04119
8276.67	0.000815693	-0.00598	-0.09588	0.0021	-2.25767e-05	-0.0273
8277.58	0.000262306	-0.00578	-0.09862	0.00532	-0.00495	-0.01485
8278.5	-0.000239191	-0.00515	-0.09972	0.00478	-0.00456	-0.00487
8279.38	0.00208	-0.00479	-0.10304	0.00899	-0.00526	0.0023
8280.24	0.00126	-0.00394	-0.09822	0.00329	-0.00134	0.00512
8281.14	0.000812578	-0.00357	-0.10173	0.00535	0.000432329	0.00675
8282.07	0.0018	-0.00524	-0.09933	0.00372	-0.000521977	0.0068
8282.99	6.25311e-05	-0.00555	-0.09999	0.00285	-8.79099e-05	0.00548
8283.9	0.00154	-0.00186	-0.09596	0.00323	-0.00256	0.00514
8284.76	-0.000601527	-0.000299458	-0.09898	0.00418	-0.00359	0.00348
8285.64	-0.00138	-0.00494	-0.1	0.00141	-0.00307	0.00217
8286.56	-0.000152506	-0.00283	-0.09825	0.000240759	-0.0049	0.00333
8287.49	1.93702e-05	0.00060075	-0.09892	0.000879744	-0.00401	-0.00118
8288.38	-0.00186	-0.00291	-0.09998	-0.00395	-0.00818	-0.00482
8289.28	-0.000954005	-0.00643	-0.10163	-0.00632	-0.01294	-0.01133
8290.16	-0.00602	-0.00132	-0.09619	-0.00984	-0.01519	-0.01062
8291.07	-0.00655	-0.00315	-0.09785	-0.00978	-0.01449	-0.01278
8291.97	-0.00519	-0.006	-0.09837	-0.00679	-0.01202	-0.00886
8292.85	-0.00341	-0.00296	-0.09858	0.000470622	-0.0029	-0.000115023
8293.72	-0.000241654	-0.00528	-0.09799	0.00807	0.00503	0.00905
8294.61	-6.71871e-05	-0.00351	-0.09865	0.00858	0.00895	0.01419
8295.55	0.00106	0.000996071	-0.10273	0.01004	0.00697	0.01112
8296.48	0.000398686	0.000595144	-0.10383	0.00833	0.00447	0.00637
8297.37	0.00307	-1.24894e-05	-0.10241	0.00289	0.00246	0.00328
8298.23	-0.000635943	0.00112	-0.10038	0.000282023	0.000854862	0.00266
8299.11	0.000348242	-0.000733912	-0.09808	0.000825187	-0.00169	-0.000951188
8300.02	-0.00163	-0.0032	-0.09616	0.00114	-6.57088e-05	-0.000326563
8300.96	-0.000761055	0.000576131	-0.08238	0.00141	0.00362	-0.000495749
8301.88	-0.000527523	-0.00381	-0.07446	-0.00245	0.000181902	-0.00132
8302.77	-0.00106	0.000979306	-0.06598	-0.00112	-0.00268	0.000563053
8303.62	-9.71637e-05	0.00266	-0.05994	-0.0018	-0.0015	-0.00065757
8304.5	-0.000487018	-0.000814585	-0.05265	-0.00182	0.00167	-0.00304
8305.41	0.0012	0.00156	-0.04645	-0.000153648	-0.00171	0.000576226
8306.36	-0.00114	0.00305	-0.03955	0.00277	-0.00134	0.00112
8307.29	0.000524022	0.00207	-0.03457	0.00202	-8.73553e-06	-0.000288985
8308.17	-0.00114	0.000783846	-0.02976	0.000162835	0.00113	0.000114693
8309.03	-0.000743657	-0.000314903	-0.02606	0.00083898	-0.000324817	-0.00263
8309.91	-3.31786e-05	-0.00294	-0.01781	0.000253248	-0.000251462	0.00124
8310.82	-0.000305896	-0.00254	-0.00912	-0.00145	0.000536447	0.00157
8311.75	-0.000511077	8.3362e-06	-0.00918	-0.000141768	-0.00173	-0.00101
8312.67	-0.00182	-0.00128	-0.00689	-0.00282	0.00114	-0.00177
8313.55	-0.000778623	0.000828113	-0.00266	-0.00181	0.00117	0.00176
8314.43	0.00239	0.00143	0.00181	-0.00131	0.000996796	-0.00351
8315.34	0.00274	0.000474606	7.62275e-05	-0.000288418	-0.00312	-0.00033736
8316.26	-0.000348403	0.000408268	0.000504247	0.00174	-0.000169732	0.00375
8317.16	0.00123	-0.00189	-0.00119	0.000991213	-0.000125887	0.00203
8318.05	0.00399	0.00205	-0.00078028	0.00341	0.00577	0.0023
8318.94	0.00298	0.00475	0.0026	0.00504	0.00985	0.00893
8319.84	0.00295	0.00374	0.00318	0.0064	0.01111	0.01289
8320.75	0.00134	0.0031	0.000622799	0.00667	0.00714	0.00866
8321.66	0.000951739	0.00708	-0.00365	0.00312	0.0023	0.00347
8322.56	0.000350861	0.00403	0.000947843	-0.00473	-0.00357	-0.00485
8323.46	0.0024	0.00352	-0.0014	-0.00992	-0.0046	-0.00625
8324.34	0.00295	0.0051	0.00458	-0.00856	-0.0068	-0.00812
8325.25	0.00586	0.00907	0.00608	-0.00277	-0.00344	-0.00246
8326.18	0.00984	0.01705	0.00808	0.00318	0.00413	0.00293
8327.12	0.01166	0.02175	0.01142	0.01122	0.01178	0.01251
8328	0.01709	0.02538	0.01462	0.01593	0.02028	0.0178
8328.89	0.02199	0.03131	0.02163	0.0244	0.02514	0.02252
8329.76	0.0285	0.03935	0.03061	0.03402	0.03351	0.03003
8330.66	0.03544	0.0447	0.03494	0.04147	0.04178	0.03822
8331.57	0.04227	0.05135	0.04049	0.04584	0.04613	0.04691
8332.49	0.04551	0.05549	0.04788	0.05216	0.05156	0.04823
8333.38	0.04933	0.0609	0.05265	0.0585	0.05485	0.05168
8334.27	0.05631	0.06664	0.0582	0.06182	0.05955	0.06285
8335.16	0.06801	0.07714	0.06805	0.07523	0.07288	0.07223
8336.05	0.08559	0.09485	0.08492	0.08766	0.09024	0.08956
8336.95	0.11349	0.1191	0.1076	0.11812	0.11503	0.1154
8337.88	0.1539	0.15836	0.14514	0.1561	0.15495	0.15657
8338.79	0.20573	0.20223	0.19448	0.20486	0.2066	0.20805
8339.68	0.271	0.26477	0.26113	0.26795	0.26715	0.27131
8340.54	0.3528	0.35015	0.33734	0.35046	0.34952	0.35472
8341.42	0.45271	0.43667	0.42517	0.44042	0.4486	0.45246
8342.33	0.55949	0.53704	0.53681	0.54342	0.54936	0.55828
8343.26	0.67402	0.66493	0.66716	0.67628	0.67875	0.68079
8344.18	0.80553	0.79208	0.78859	0.80828	0.81315	0.82147
8345.06	0.92697	0.90764	0.89951	0.92187	0.93181	0.93438
8345.93	1.03709	1.03294	1.03122	1.02988	1.03544	1.04532
8346.81	1.13562	1.14418	1.14787	1.16411	1.1657	1.16468
8347.72	1.22733	1.24263	1.26014	1.2572	1.26258	1.26639
8348.65	1.31416	1.32813	1.36183	1.3454	1.35164	1.35512
8349.58	1.376	1.41955	1.43719	1.42314	1.42446	1.42462
8350.48	1.39808	1.45632	1.47518	1.46182	1.46331	1.45974
8351.34	1.40029	1.45578	1.48062	1.45932	1.46308	1.46058
8352.21	1.36559	1.43324	1.44725	1.42353	1.42845	1.42999
8353.11	1.3051	1.3685	1.38461	1.36619	1.36407	1.36869
8354.04	1.23868	1.30469	1.31732	1.29885	1.28897	1.28707
8354.96	1.17252	1.23353	1.25783	1.22801	1.22507	1.21869
8355.88	1.11395	1.17153	1.18556	1.16835	1.17044	1.16671
8356.75	1.07736	1.13751	1.14956	1.12494	1.12882	1.12345
8357.62	1.05066	1.10364	1.12378	1.10111	1.09292	1.09373
8358.56	1.02969	1.07869	1.08887	1.07549	1.07626	1.07351
8359.48	1.01555	1.05939	1.07125	1.06047	1.06229	1.05972
8360.37	1.00813	1.04733	1.06077	1.05035	1.05081	1.04655
8361.29	1.00269	1.03964	1.05147	1.04216	1.04537	1.03965
8362.19	1.0005	1.0405	1.04438	1.03937	1.039	1.03659
8363.08	1.00161	1.03799	1.04183	1.04008	1.03808	1.03865
8363.94	1.00556	1.03958	1.04082	1.04385	1.04186	1.03883
8364.82	1.00189	1.04501	1.04777	1.04581	1.04505	1.03922
8365.73	1.00605	1.03982	1.04985	1.04413	1.04212	1.03829
8366.66	1.00448	1.03845	1.04331	1.03809	1.03858	1.0385
8367.57	0.99761	1.02944	1.04677	1.03233	1.03116	1.0278
8368.47	0.98258	1.01897	1.02959	1.02375	1.01872	1.01641
8369.34	0.96815	1.004	1.01322	1.00594	1.0067	1.00684
8370.24	0.95386	0.99785	0.99908	0.99165	0.98847	0.98857
8371.15	0.93815	0.96828	0.9782	0.97364	0.97311	0.96651
8372.08	0.91893	0.94059	0.94815	0.9487	0.95085	0.94621
8372.99	0.90103	0.92459	0.92807	0.92941	0.92863	0.9262
8373.9	0.88089	0.90387	0.90975	0.91015	0.91122	0.90692
8374.78	0.86959	0.89265	0.8884	0.89122	0.89108	0.89005
8375.67	0.85515	0.87788	0.87054	0.87384	0.87377	0.8724
8376.54	0.84245	0.86528	0.85379	0.85914	0.86039	0.85745
8377.45	0.83501	0.85419	0.84132	0.84896	0.84911	0.84546
8378.36	0.8272	0.84295	0.83358	0.841	0.84244	0.83906
8379.28	0.82405	0.8348	0.81475	0.82699	0.83558	0.83167
8380.18	0.82177	0.83502	0.82125	0.82142	0.82621	0.82917
8381.06	0.81864	0.82619	0.81445	0.82518	0.83013	0.82864
8381.94	0.821	0.82616	0.81405	0.82605	0.83108	0.82684
8382.85	0.82543	0.82538	0.8121	0.82544	0.82748	0.83055
8383.76	0.83334	0.83617	0.82005	0.83086	0.83534	0.83459
8384.68	0.83896	0.83836	0.82525	0.83538	0.84117	0.83939
8385.59	0.84671	0.84667	0.82864	0.83991	0.84674	0.84962
8386.51	0.85683	0.85487	0.84051	0.84916	0.85409	0.85967
8387.38	0.86661	0.86215	0.84393	0.85829	0.86647	0.86343
8388.27	0.879	0.87392	0.8576	0.87272	0.87585	0.87725
8389.14	0.88864	0.88496	0.8654	0.88387	0.89043	0.89028
8390.05	0.89829	0.90077	0.8741	0.89282	0.89693	0.90234
8390.97	0.91714	0.91152	0.89408	0.91101	0.91517	0.91935
8391.88	0.92871	0.92283	0.9002	0.92422	0.92824	0.92741
8392.75	0.9382	0.93977	0.91756	0.93597	0.9414	0.94281
8393.63	0.95301	0.94975	0.93028	0.94557	0.952	0.95112
8394.53	0.96492	0.96569	0.94935	0.96246	0.96634	0.96409
8395.44	0.97928	0.97385	0.96111	0.9779	0.98187	0.98098
8396.34	0.99065	0.98858	0.9731	0.98683	0.99277	0.99499
8397.24	1.00516	1.00556	0.98871	1.00111	1.00584	1.00658
8398.14	1.01527	1.01887	1.00195	1.01518	1.01888	1.01819
8399.02	1.02634	1.02866	1.00974	1.02721	1.03002	1.02956
8399.91	1.03518	1.0405	1.023	1.04244	1.04258	1.04129
8400.79	1.04686	1.05433	1.03706	1.05177	1.0546	1.05734
8401.68	1.0513	1.06259	1.0468	1.05874	1.06114	1.06379
8402.58	1.06006	1.07522	1.05795	1.06894	1.06789	1.06897
8403.48	1.06795	1.08552	1.0665	1.07745	1.07458	1.07883
8404.37	1.07013	1.09159	1.07285	1.08427	1.08094	1.08585
8405.28	1.0789	1.09793	1.07546	1.08496	1.08927	1.09072
8406.19	1.08024	1.10289	1.08586	1.08968	1.08874	1.09246
8407.08	1.08185	1.10468	1.10848	1.0932	1.09492	1.09375
8407.96	1.08124	1.10233	1.12904	1.09508	1.09264	1.09368
8408.84	1.07979	1.10427	1.12677	1.09289	1.0909	1.09303
8409.77	1.07606	1.09658	1.12227	1.08831	1.08651	1.08971
8410.71	1.07416	1.09108	1.11639	1.08337	1.08349	1.08586
8411.61	1.06744	1.08261	1.10926	1.07751	1.07986	1.08148
8412.47	1.0618	1.07518	1.10924	1.07717	1.0734	1.07108
8413.35	1.05774	1.06673	1.09923	1.06964	1.0679	1.06742
8414.25	1.04981	1.05615	1.09982	1.06105	1.05807	1.05908
8415.18	1.04187	1.05771	1.08775	1.05099	1.05222	1.05169
8416.09	1.03987	1.04723	1.07931	1.04548	1.0474	1.04148
8416.99	1.03192	1.03577	1.07228	1.04149	1.04006	1.03668
8417.87	1.02671	1.03662	1.06189	1.03889	1.033	1.02828
8418.77	1.02071	1.02767	1.06108	1.02857	1.02313	1.02328
8419.69	1.01439	1.01828	1.05137	1.02588	1.0199	1.02135
8420.59	1.01263	1.01201	1.04195	1.02024	1.01523	1.0161
8421.5	1.00973	1.00525	1.0434	1.01268	1.00972	1.00843
8422.39	1.00396	0.99978	1.03826	1.01111	1.005	1.00338
8423.28	1.00293	0.99706	1.03281	1.00326	1.00254	1.00184
8424.17	0.99878	0.99335	1.02842	0.99947	1.00206	1.00362
8425.07	0.99661	0.98346	1.02957	0.9954	0.99395	0.99495
8425.98	0.996	0.98419	1.02484	1.00133	0.99309	0.99111
8426.9	0.99259	0.97719	1.02254	0.99615	0.9906	0.99087
8427.79	0.99212	0.97597	1.02008	0.99597	0.99143	0.98926
8428.68	0.99253	0.97882	1.01998	0.99472	0.99177	0.98798
8429.57	0.99439	0.97659	1.01714	0.9922	0.98718	0.99165
8430.49	0.99129	0.97513	1.01709	0.99189	0.98915	0.98769
8431.4	0.98953	0.97626	1.01713	0.99437	0.98777	0.98453
8432.32	0.99033	0.97351	1.01563	0.99383	0.98787	0.98696
8433.2	0.99247	0.97402	1.01386	0.99514	0.98672	0.99005
8434.12	0.99306	0.97743	1.01713	0.99481	0.98909	0.98718
8435.02	0.99331	0.96875	1.01311	0.99778	0.98824	0.98895
8435.92	0.99495	0.96953	1.02012	0.99399	0.98906	0.98882
8436.79	0.99422	0.96801	1.01474	0.99241	0.98763	0.99007
8437.69	0.9948	0.96495	1.01953	0.98944	0.98358	0.98733
8438.59	0.99196	0.96634	1.01594	0.99296	0.98507	0.98526
8439.51	0.99078	0.96435	1.01168	0.99196	0.98825	0.98458
8440.41	0.9907	0.95939	1.01233	0.99087	0.98373	0.98478
8441.31	0.99122	0.96346	1.01009	0.99336	0.98549	0.98459
8442.19	0.99221	0.96447	1.00961	0.99751	0.98321	0.98185
8443.08	0.98873	0.96835	1.00614	0.99586	0.98183	0.98242
8443.97	0.99047	0.97366	1.00655	0.99118	0.98026	0.97922
8444.86	0.98885	0.97148	1.00691	0.98985	0.97718	0.97534
8445.76	0.98866	0.97044	1.00535	0.98418	0.97257	0.97614
8446.67	0.98837	0.9733	0.99726	0.98502	0.97142	0.97459
8447.59	0.98728	0.97079	1.00205	0.98409	0.9723	0.96991
8448.48	0.98919	0.96565	1.00123	0.98448	0.97156	0.97204
8449.37	0.98978	0.96467	1.00282	0.98429	0.97378	0.97438
8450.26	0.98877	0.96966	1.00655	0.98415	0.97255	0.9758
8451.17	0.99109	0.96577	1.00295	0.98387	0.97464	0.97256
8452.07	0.99133	0.97305	1.00098	0.98142	0.97218	0.96896
8452.98	0.99016	0.97129	0.99812	0.98543	0.97291	0.97331
8453.86	0.99106	0.96537	0.99742	0.98627	0.97153	0.9747
8454.75	0.99359	0.96495	1.00086	0.98556	0.9715	0.97188
8455.65	0.99097	0.95874	1.00378	0.98552	0.97431	0.97082
8456.57	0.98961	0.96113	1.00404	0.98237	0.97488	0.97154
8457.48	0.98935	0.96284	1.00555	0.93316	0.96954	0.97345
8458.38	0.98724	0.95856	1.00267	0.90231	0.97381	0.96915
8459.29	0.98991	0.95933	0.99872	0.90337	0.96997	0.96845
8460.18	0.98689	0.95265	0.99745	0.90442	0.9676	0.96843
8461.06	0.98614	0.94843	0.99467	0.89923	0.96285	0.96593
8461.96	0.9842	0.95103	0.99614	0.89354	0.96457	0.96416
8462.87	0.98286	0.94431	0.99822	0.89155	0.96238	0.96307
8463.79	0.98044	0.94299	0.99257	0.88781	0.95993	0.96024
8464.71	0.97914	0.9458	0.99027	0.88559	0.95607	0.95636
8465.6	0.97486	0.94206	0.99096	0.86354	0.95393	0.95395
8466.48	0.97403	0.93781	0.98402	0.84306	0.95193	0.95304
8467.37	0.97134	0.93376	0.98655	0.83486	0.94747	0.94841
8468.28	0.96701	0.92781	0.98158	0.83566	0.94557	0.94471
8469.18	0.96751	0.92251	0.97992	0.82815	0.94384	0.94334
8470.08	0.96609	0.9194	0.97	0.82169	0.94306	0.9402
8471	0.96411	0.9189	0.97058	0.821	0.93929	0.93692
8471.92	0.96172	0.91494	0.97058	0.80879	0.93818	0.93949
8472.8	0.96479	0.91598	0.96629	0.80907	0.93897	0.9356
8473.7	0.96338	0.90965	0.97216	0.80634	0.93916	0.93539
8474.59	0.95971	0.90663	0.9725	0.80372	0.93947	0.93465
8475.5	0.96229	0.90888	0.97221	0.80382	0.93861	0.93846
8476.4	0.96387	0.91022	0.97312	0.80556	0.94033	0.93654
8477.3	0.96492	0.91194	0.97005	0.8037	0.94189	0.93884
8478.18	0.9678	0.9123	0.97175	0.80452	0.94648	0.94322
8479.08	0.96884	0.91275	0.97065	0.80649	0.95011	0.93872
8479.98	0.96996	0.9143	0.97821	0.80965	0.95126	0.94159
8480.89	0.97578	0.91817	0.97994	0.80869	0.95331	0.94643
8481.78	0.98028	0.92377	0.98564	0.80596	0.95903	0.95414
8482.7	0.98551	0.93452	0.9928	0.81492	0.9635	0.94954
8483.63	0.98834	0.95353	1.00308	0.82096	0.97477	0.94792
8484.54	0.99012	0.97232	1.01325	0.82693	0.98591	0.94632
8485.41	0.99329	0.99016	1.0229	0.8326	0.99648	0.9448
8486.28	0.99685	1.00792	1.0325	0.83824	1.007	0.94329
8487.17	0.99952	1.02618	1.04237	0.84404	1.01782	0.94174
8488.1	1.00151	1.04534	1.05274	0.85013	1.02917	0.94011
8489.03	1.00476	1.0643	1.063	0.85615	1.04041	0.93849
8489.93	1.00593	1.08277	1.07299	0.86202	1.05136	0.93692
8490.79	1.00936	1.10041	1.08253	0.86762	1.06181	0.93542
8491.67	1.0124	1.11854	1.09233	0.87338	1.07256	0.93388
8492.57	1.01669	1.13705	1.10235	0.87926	1.08352	0.9323
8493.5	1.01647	1.15618	1.11269	0.88534	1.09486	0.93067
8494.4	1.01859	1.17468	1.1227	0.89122	1.10582	0.9291
8495.3	1.02153	1.19304	1.13263	0.89705	1.1167	0.92754
8496.18	1.02311	1.21117	1.14244	0.90281	1.12745	0.92599
8497.07	1.02232	1.22945	1.15233	0.90862	1.13828	0.92444
8497.98	1.02386	1.24799	1.16235	0.91451	1.14927	0.92286
8498.88	1.02573	1.26658	1.17241	0.92042	1.16029	0.92127
8499.78	1.02751	1.28509	1.18242	0.9263	1.17126	0.9197
8500.7	1.02732	1.30394	1.19262	0.93229	1.18243	0.91809
8501.6	1.03093	1.32234	1.20257	0.93813	1.19333	0.91653
8502.48	1.03034	1.34049	1.21238	0.9439	1.20408	0.91498
8503.37	1.02989	1.35863	1.2222	0.94966	1.21484	0.91344
8504.27	1.02854	1.37712	1.2322	0.95553	1.22579	0.91187
8505.19	1.02991	1.3961	1.24246	0.96156	1.23704	0.91025
8506.09	1.03374	1.41445	1.25239	0.96739	1.24792	0.90869
8506.97	1.03545	1.43263	1.26222	0.97317	1.25869	0.90714
8507.86	1.03462	1.45091	1.27211	0.97898	1.26952	0.90558
8508.77	1.03652	1.46955	1.28219	0.9849	1.28057	0.904
8509.69	1.03483	1.48832	1.29234	0.99086	1.29169	0.9024
8510.59	1.03645	1.50688	1.30239	0.99676	1.30269	0.90082
8511.49	1.03274	1.52531	1.31235	1.00262	1.31362	0.89925
8512.37	1.03413	1.54331	1.32209	1.00834	1.32428	0.89772
8513.28	1.03557	1.56205	1.33222	1.01429	1.33539	0.89612
8514.19	1.0337	1.58065	1.34228	1.0202	1.34641	0.89454
8515.07	1.03381	1.59884	1.35212	1.02598	1.35719	0.89299
8515.96	1.03503	1.61695	1.36192	1.03173	1.36792	0.89145
8516.85	1.03358	1.63536	1.37188	1.03758	1.37883	0.88988
8517.76	1.03401	1.65408	1.382	1.04353	1.38992	0.88829
8518.67	1.03283	1.67266	1.39205	1.04943	1.40093	0.88671
8519.56	1.03091	1.69101	1.40198	1.05526	1.41181	0.88515
8520.47	1.02808	1.70966	1.41207	1.06119	1.42287	0.88356
8521.4	1.02684	1.72862	1.42232	1.06721	1.4341	0.88194
8522.3	1.023	1.74712	1.43233	1.07309	1.44507	0.88037
8523.18	1.02222	1.76527	1.44214	1.07885	1.45582	0.87883
8524.08	1.02185	1.78365	1.45209	1.08469	1.46671	0.87726
8524.97	1.02112	1.80192	1.46197	1.0905	1.47754	0.8757
8525.88	1.01544	1.82064	1.47209	1.09644	1.48863	0.87411
8526.79	1.0153	1.83929	1.48218	1.10237	1.49968	0.87252
8527.7	1.01251	1.85799	1.4923	1.10831	1.51077	0.87093
8528.59	1.00791	1.87624	1.50217	1.11411	1.52158	0.86938
8529.48	1.00564	1.8946	1.5121	1.11994	1.53246	0.86782
8530.39	1.00416	1.91309	1.5221	1.12581	1.54342	0.86624
8531.3	1.00156	1.93184	1.53224	1.13177	1.55453	0.86465
8532.2	0.99832	1.95024	1.54219	1.13762	1.56544	0.86308
8533.11	0.99538	1.96904	1.55236	1.14359	1.57658	0.86148
8534	0.99189	1.98735	1.56227	1.14941	1.58743	0.85992
8534.9	0.99411	2.00571	1.5722	1.15524	1.59831	0.85836
8535.79	0.99203	2.02398	1.58208	1.16105	1.60914	0.8568
8536.68	0.99131	2.0423	1.59199	1.16687	1.61999	0.85524
8537.58	0.98954	2.06074	1.60196	1.17272	1.63092	0.85367
8538.5	0.9873	2.07968	1.61221	1.17874	1.64214	0.85206
8539.41	0.98686	2.0982	1.62223	1.18463	1.65312	0.85048
8540.3	0.98618	2.11645	1.6321	1.19042	1.66393	0.84893
8541.18	0.98508	2.13461	1.64192	1.19619	1.6747	0.84739
8542.07	0.98792	2.15293	1.65183	1.20201	1.68555	0.84583
8542.97	0.98839	2.17127	1.66175	1.20784	1.69642	0.84427
8543.85	0.98637	2.18946	1.67159	1.21362	1.7072	0.84272
8544.76	0.98778	2.20802	1.68163	1.21952	1.7182	0.84114
8545.69	0.98451	2.22709	1.69194	1.22557	1.7295	0.83951
8546.6	0.98887	2.24586	1.70209	1.23154	1.74063	0.83792
8547.48	0.98717	2.26386	1.71183	1.23726	1.75129	0.83638
8548.35	0.98597	2.28168	1.72147	1.24292	1.76185	0.83487
8549.25	0.98593	2.30028	1.73153	1.24883	1.77288	0.83328
8550.16	0.98826	2.31896	1.74163	1.25476	1.78395	0.83169
8551.08	0.99029	2.33779	1.75182	1.26074	1.7951	0.83009
8551.99	0.98909	2.35644	1.7619	1.26667	1.80616	0.8285
8552.87	0.99143	2.3745	1.77167	1.27241	1.81686	0.82697
8553.76	0.99329	2.39276	1.78155	1.27821	1.82768	0.82541
8554.66	0.99091	2.41126	1.79156	1.28408	1.83864	0.82384
8555.58	0.99189	2.43019	1.80179	1.2901	1.84986	0.82223
8556.48	0.992	2.4486	1.81176	1.29595	1.86077	0.82066
8557.38	0.99597	2.467	1.82171	1.30179	1.87168	0.81909
8558.29	0.99682	2.48565	1.83179	1.30772	1.88273	0.8175
8559.19	0.99833	2.50431	1.84188	1.31365	1.89378	0.81592
8560.09	0.99711	2.52275	1.85186	1.31951	1.90472	0.81435
8560.98	0.9954	2.54102	1.86174	1.32531	1.91554	0.81279
8561.86	0.99879	2.55908	1.87151	1.33105	1.92625	0.81125
8562.76	1.00027	2.57757	1.88151	1.33692	1.9372	0.80968
8563.68	0.99953	2.59642	1.89171	1.34291	1.94837	0.80807
8564.59	0.99745	2.61505	1.90178	1.34883	1.95941	0.80649
8565.47	1.0028	2.63317	1.91159	1.35459	1.97015	0.80495
8566.36	1.00304	2.65138	1.92143	1.36037	1.98094	0.8034
8567.27	1.00186	2.6701	1.93156	1.36632	1.99204	0.8018
8568.19	1.00332	2.68897	1.94177	1.37232	2.00322	0.8002
8569.09	1.00409	2.70746	1.95177	1.37819	2.01418	0.79862
8569.98	1.0025	2.72568	1.96162	1.38398	2.02497	0.79707
8570.88	1.00233	2.74419	1.97164	1.38986	2.03594	0.7955
8571.79	1.00533	2.76281	1.98171	1.39578	2.04698	0.79391
8572.7	1.00516	2.78151	1.99182	1.40171	2.05806	0.79232
8573.59	1.004	2.79973	2.00168	1.4075	2.06886	0.79077
8574.47	1.00239	2.81779	2.01145	1.41324	2.07956	0.78923
8575.36	1.00517	2.83605	2.02132	1.41904	2.09038	0.78768
8576.27	1.00472	2.85471	2.03141	1.42497	2.10144	0.78609
8577.19	1.00597	2.87361	2.04164	1.43098	2.11264	0.78448
8578.1	1.0094	2.89221	2.0517	1.43688	2.12366	0.7829
8578.97	1.01071	2.91018	2.06142	1.4426	2.13431	0.78137
8579.88	1.00952	2.92875	2.07147	1.4485	2.14532	0.77979
8580.79	1.00899	2.94747	2.08159	1.45444	2.15641	0.77819
8581.71	1.00783	2.96643	2.09184	1.46046	2.16765	0.77658
8582.61	1.00905	2.98489	2.10183	1.46633	2.17859	0.77501
8583.52	1.00772	3.00362	2.11196	1.47228	2.18969	0.77341
8584.42	1.01054	3.02191	2.12186	1.47809	2.20053	0.77186
8585.33	1.01344	3.0407	2.13202	1.48406	2.21166	0.77026
8586.22	1.011	3.05895	2.14189	1.48986	2.22248	0.7687
8587.11	1.013	3.07712	2.15171	1.49563	2.23324	0.76716
8587.98	1.01076	3.09509	2.16144	1.50134	2.24389	0.76563
8588.91	1.01194	3.11417	2.17176	1.5074	2.2552	0.764
8589.82	1.01318	3.13279	2.18183	1.51332	2.26623	0.76242
8590.71	1.01083	3.15113	2.19175	1.51914	2.2771	0.76086
8591.59	1.0123	3.16919	2.20152	1.52488	2.28781	0.75932
8592.47	1.00874	3.18719	2.21125	1.5306	2.29848	0.75779
8593.36	1.00907	3.20553	2.22117	1.53643	2.30934	0.75623
8594.28	1.00969	3.22428	2.23131	1.54239	2.32045	0.75463
8595.19	1.00895	3.24305	2.24147	1.54835	2.33158	0.75303
8596.08	1.00778	3.26134	2.25136	1.55416	2.34242	0.75147
8596.98	1.00783	3.27975	2.26132	1.56001	2.35333	0.74991
8597.87	1.00823	3.29798	2.27118	1.5658	2.36413	0.74836
8598.76	1.00733	3.31634	2.28111	1.57163	2.37501	0.74679
8599.66	1.00354	3.33484	2.29111	1.57751	2.38597	0.74522
8600.54	1.00242	3.3529	2.30088	1.58325	2.39667	0.74368
8601.44	1.00213	3.37138	2.31088	1.58912	2.40763	0.74211
8602.33	1.00036	3.38956	2.32071	1.5949	2.4184	0.74056
8603.22	1.00311	3.40789	2.33063	1.60072	2.42927	0.739
8604.1	1.00068	3.42594	2.34039	1.60645	2.43996	0.73746
8605.01	0.99912	3.44461	2.35049	1.61238	2.45102	0.73587
8605.92	0.99723	3.46318	2.36053	1.61828	2.46203	0.73429
8606.83	0.99968	3.48181	2.37061	1.6242	2.47307	0.73271
8607.7	0.99573	3.49981	2.38034	1.62992	2.48374	0.73118
8608.61	0.99757	3.51838	2.39039	1.63582	2.49475	0.72959
8609.53	0.99923	3.53722	2.40058	1.64181	2.50591	0.72799
8610.44	0.99837	3.55606	2.41077	1.64779	2.51707	0.72639
8611.34	1.00027	3.57436	2.42067	1.65361	2.52792	0.72483
8612.23	0.99831	3.59276	2.43062	1.65945	2.53882	0.72326
8613.11	0.99774	3.61068	2.44031	1.66515	2.54944	0.72174
8614.03	0.99864	3.62967	2.45059	1.67118	2.5607	0.72012
8614.95	0.99722	3.64845	2.46074	1.67714	2.57182	0.71852
8615.85	1.00001	3.66705	2.4708	1.68305	2.58285	0.71694
8616.73	0.99864	3.68504	2.48054	1.68877	2.59351	0.71541
8617.62	0.99824	3.70336	2.49044	1.69459	2.60436	0.71385
8618.51	0.99907	3.72159	2.50031	1.70038	2.61517	0.7123
8619.43	0.99868	3.74048	2.51052	1.70638	2.62636	0.71069
8620.33	0.9987	3.75892	2.52049	1.71224	2.63729	0.70912
8621.25	0.99822	3.77777	2.53069	1.71823	2.64846	0.70751
8622.14	1.00035	3.79614	2.54063	1.72407	2.65935	0.70595
8623.04	1.00231	3.81452	2.55057	1.72991	2.67024	0.70439
8623.93	1.00283	3.83285	2.56048	1.73573	2.6811	0.70283
8624.83	0.99899	3.85121	2.57042	1.74156	2.69198	0.70126
8625.72	0.9982	3.86946	2.58029	1.74736	2.7028	0.69971
8626.63	0.99804	3.88823	2.59044	1.75333	2.71392	0.69811
8627.55	0.99887	3.90705	2.60062	1.75931	2.72508	0.69651
8628.45	1.00018	3.92563	2.61067	1.76521	2.73609	0.69493
8629.33	1.00079	3.94357	2.62037	1.77091	2.74672	0.6934
8630.21	1.00062	3.96178	2.63022	1.77669	2.75751	0.69185
8631.12	1.00084	3.98039	2.64029	1.7826	2.76854	0.69027
8632.04	1.00044	3.9992	2.65046	1.78858	2.77968	0.68867
8632.95	1.00161	4.01783	2.66054	1.7945	2.79073	0.68708
8633.86	1.0018	4.03662	2.6707	1.80047	2.80186	0.68548
8634.77	1.00214	4.05519	2.68075	1.80637	2.81287	0.6839
8635.65	1.00301	4.07342	2.69061	1.81216	2.82367	0.68235
8636.54	1.00418	4.09156	2.70042	1.81793	2.83442	0.6808
8637.45	1.00371	4.1102	2.7105	1.82385	2.84547	0.67922
8638.34	1.00652	4.12864	2.72047	1.8297	2.85639	0.67765
8639.25	1.00475	4.1473	2.73057	1.83563	2.86745	0.67606
8640.14	1.00505	4.16554	2.74044	1.84143	2.87826	0.67451
8641.03	1.00407	4.18376	2.75029	1.84722	2.88906	0.67296
8641.91	1.00559	4.2018	2.76005	1.85295	2.89975	0.67142
8642.81	1.00541	4.22033	2.77007	1.85884	2.91073	0.66984
8643.72	1.00306	4.23894	2.78014	1.86475	2.92176	0.66826
8644.64	1.0059	4.25778	2.79033	1.87073	2.93293	0.66665
8645.52	1.00794	4.27588	2.80012	1.87649	2.94365	0.66511
8646.41	1.00756	4.29417	2.81001	1.88229	2.95449	0.66356
8647.3	1.00947	4.31243	2.81989	1.8881	2.96531	0.662
8648.21	1.00874	4.33106	2.82996	1.89401	2.97635	0.66042
8649.11	1.0051	4.34949	2.83993	1.89987	2.98727	0.65885
8650.02	1.0084	4.36828	2.8501	1.90584	2.99841	0.65725
8650.91	1.00729	4.3865	2.85995	1.91163	3.00921	0.6557
8651.8	1.00891	4.4047	2.86979	1.91741	3.01999	0.65415
8652.69	1.0077	4.42312	2.87976	1.92326	3.03091	0.65258
8653.63	1.00836	4.44227	2.89012	1.92935	3.04226	0.65095
8654.53	1.00881	4.46078	2.90013	1.93523	3.05323	0.64937
8655.43	1.00747	4.47927	2.91013	1.9411	3.06419	0.6478
8656.31	1.01165	4.49729	2.91988	1.94683	3.07486	0.64627
8657.22	1.01007	4.51609	2.93005	1.9528	3.08601	0.64467
8658.13	1.01085	4.53475	2.94014	1.95873	3.09707	0.64308
8659.04	1.01219	4.55337	2.95021	1.96464	3.1081	0.64149
8659.94	1.0113	4.57179	2.96017	1.9705	3.11901	0.63992
8660.84	1.01279	4.59028	2.97017	1.97637	3.12997	0.63835
8661.73	1.01185	4.60855	2.98006	1.98218	3.1408	0.6368
8662.63	1.00931	4.62704	2.99005	1.98805	3.15175	0.63522
8663.52	1.01081	4.64528	2.99992	1.99384	3.16256	0.63367
8664.43	1.00984	4.66398	3.01004	1.99979	3.17365	0.63208
8665.32	1.00802	4.68232	3.01996	2.00561	3.18452	0.63052
8666.23	1.01096	4.70085	3.02998	2.0115	3.19549	0.62894
8667.13	1.01061	4.71935	3.03999	2.01738	3.20646	0.62736
8668.03	1.01099	4.73791	3.05003	2.02327	3.21746	0.62578
8668.92	1.01039	4.75616	3.05989	2.02907	3.22827	0.62423
8669.82	1.00775	4.77461	3.06987	2.03493	3.23921	0.62266
8670.72	1.01006	4.79296	3.0798	2.04076	3.25008	0.6211
8671.62	1.008	4.81151	3.08984	2.04666	3.26108	0.61952
8672.53	1.00812	4.83015	3.09991	2.05258	3.27212	0.61793
8673.43	1.00773	4.84873	3.10996	2.05848	3.28313	0.61635
8674.33	1.0046	4.86709	3.1199	2.06431	3.29402	0.61479
8675.23	1.00419	4.88552	3.12987	2.07017	3.30493	0.61322
8676.12	1.00237	4.9039	3.13981	2.07601	3.31583	0.61165
8677.03	1.00442	4.92249	3.14987	2.08192	3.32685	0.61007
8677.94	1.00289	4.94117	3.15997	2.08785	3.33791	0.60848
8678.86	1.00089	4.96006	3.17018	2.09385	3.34911	0.60687
8679.75	0.99919	4.97843	3.18012	2.09969	3.36	0.60531
8680.65	0.99868	4.99676	3.19004	2.10551	3.37086	0.60375
8681.53	0.99927	5.01497	3.19989	2.1113	3.38165	0.6022
8682.43	0.99738	5.03334	3.20982	2.11713	3.39253	0.60064
8683.33	0.99933	5.05183	3.21982	2.12301	3.40349	0.59906
8684.23	0.9977	5.07034	3.22984	2.12889	3.41446	0.59749
8685.13	0.99542	5.08869	3.23976	2.13472	3.42534	0.59592
8686.04	0.99511	5.1074	3.24988	2.14066	3.43642	0.59433
8686.95	0.99514	5.1261	3.26	2.1466	3.44751	0.59274
8687.86	0.99306	5.14491	3.27017	2.15258	3.45866	0.59114
8688.74	0.99289	5.16281	3.27985	2.15827	3.46926	0.58961
8689.62	0.99271	5.18101	3.2897	2.16405	3.48005	0.58807
8690.5	0.9914	5.19899	3.29942	2.16976	3.4907	0.58654
8691.43	0.99323	5.21813	3.30977	2.17584	3.50204	0.58491
8692.35	0.99293	5.23692	3.31994	2.18181	3.51318	0.58331
8693.26	0.99166	5.25555	3.33001	2.18773	3.52422	0.58172
8694.12	0.98908	5.27322	3.33957	2.19334	3.53469	0.58022
8695.02	0.98696	5.29167	3.34955	2.1992	3.54562	0.57865
8695.91	0.98979	5.30997	3.35945	2.20502	3.55647	0.57709
8696.82	0.99074	5.32879	3.36963	2.211	3.56762	0.57549
8697.72	0.99014	5.34714	3.37956	2.21683	3.5785	0.57392
8698.63	0.99037	5.3659	3.3897	2.22279	3.58962	0.57233
8699.53	0.99227	5.38435	3.39968	2.22865	3.60055	0.57076
8700.43	0.99226	5.40286	3.40969	2.23453	3.61152	0.56918
8701.32	0.99043	5.42106	3.41954	2.24031	3.62231	0.56763
8702.23	0.98966	5.43963	3.42958	2.24621	3.63331	0.56605
8703.12	0.98833	5.45799	3.43951	2.25205	3.64419	0.56449
8704.03	0.98884	5.47659	3.44957	2.25796	3.65522	0.5629
8704.93	0.99065	5.49504	3.45955	2.26382	3.66615	0.56133
8705.83	0.99163	5.51355	3.46956	2.2697	3.67712	0.55976
8706.72	0.98953	5.53184	3.47945	2.27551	3.68795	0.5582
8707.63	0.9908	5.55048	3.48954	2.28143	3.699	0.55662
8708.52	0.9908	5.56884	3.49947	2.28726	3.70989	0.55505
8709.43	0.99243	5.58755	3.50959	2.29321	3.72097	0.55346
8710.32	0.99204	5.60576	3.51944	2.29899	3.73176	0.55191
8711.23	0.99215	5.62442	3.52953	2.30492	3.74282	0.55032
8712.13	0.99141	5.64298	3.53957	2.31082	3.75382	0.54874
8713.04	0.99217	5.66162	3.54965	2.31674	3.76487	0.54715
8713.93	0.99219	5.67991	3.55955	2.32255	3.7757	0.5456
8714.83	0.99092	5.6983	3.5695	2.32839	3.78661	0.54403
8715.73	0.99166	5.71667	3.57943	2.33423	3.79749	0.54247
8716.61	0.99239	5.7349	3.58929	2.34002	3.80829	0.54092
8717.53	0.99208	5.75367	3.59944	2.34598	3.81941	0.53932
8718.45	0.98848	5.77254	3.60965	2.35198	3.8306	0.53771
8719.34	0.99016	5.79087	3.61956	2.3578	3.84146	0.53615
8720.22	0.99059	5.80898	3.62936	2.36356	3.85219	0.53461
8721.12	0.99163	5.82732	3.63928	2.36938	3.86306	0.53305
8722.03	0.99246	5.84611	3.64944	2.37535	3.8742	0.53145
8722.95	0.99261	5.86493	3.65962	2.38133	3.88535	0.52985
8723.84	0.99319	5.88318	3.66949	2.38713	3.89617	0.52829
8724.73	0.99009	5.90145	3.67938	2.39294	3.907	0.52674
8725.66	0.99216	5.92045	3.68965	2.39897	3.91825	0.52512
8726.56	0.99124	5.93911	3.69975	2.4049	3.92931	0.52353
8727.47	0.99274	5.95769	3.7098	2.4108	3.94032	0.52195
8728.36	0.99282	5.97586	3.71962	2.41657	3.95109	0.52041
8729.25	0.99406	5.99419	3.72954	2.4224	3.96195	0.51885
8730.15	0.99571	6.01268	3.73954	2.42827	3.97291	0.51727
8731.06	0.9942	6.03131	3.74961	2.43419	3.98395	0.51569
8731.96	0.99345	6.0499	3.75967	2.4401	3.99497	0.5141
8732.85	0.99519	6.06816	3.76955	2.4459	4.00579	0.51255
8733.73	0.99557	6.08615	3.77928	2.45161	4.01645	0.51102
8734.64	0.9946	6.10486	3.7894	2.45756	4.02754	0.50943
8735.55	0.99637	6.12344	3.79945	2.46346	4.03855	0.50784
8736.46	0.99621	6.14222	3.8096	2.46943	4.04968	0.50624
8737.37	0.99538	6.1608	3.81966	2.47533	4.06069	0.50466
8738.27	0.99603	6.17924	3.82963	2.48119	4.07162	0.50309
8739.17	0.99845	6.19771	3.83962	2.48706	4.08256	0.50152
8740.06	0.99811	6.21598	3.8495	2.49286	4.09339	0.49997
8740.94	0.99959	6.23414	3.85933	2.49863	4.10415	0.49842
8741.84	0.99865	6.25261	3.86932	2.5045	4.1151	0.49685
8742.74	1.00006	6.27099	3.87926	2.51034	4.12599	0.49528
8743.65	0.99796	6.28979	3.88943	2.51631	4.13713	0.49368
8744.54	0.99927	6.30811	3.89933	2.52213	4.14799	0.49212
8745.44	1.00147	6.32639	3.90922	2.52794	4.15882	0.49057
8746.31	1.00211	6.34428	3.9189	2.53362	4.16942	0.48904
8747.22	1.00186	6.36294	3.929	2.53955	4.18048	0.48746
8748.13	1.00238	6.38167	3.93912	2.5455	4.19158	0.48586
8749.04	1.00255	6.40036	3.94923	2.55144	4.20265	0.48427
8749.91	1.002	6.41828	3.95893	2.55713	4.21328	0.48275
8750.81	1.00266	6.43669	3.96889	2.56298	4.22419	0.48118
8751.73	1.00468	6.45549	3.97905	2.56896	4.23533	0.47958
8752.65	1.00177	6.4745	3.98934	2.575	4.2466	0.47796
8753.55	1.002	6.4929	3.99929	2.58084	4.2575	0.47639
8754.45	1.00237	6.51135	4.00927	2.5867	4.26843	0.47482
8755.33	1.00232	6.52938	4.01902	2.59243	4.27912	0.47329
8756.23	1.00134	6.54796	4.02907	2.59833	4.29013	0.47171
8757.14	1.0044	6.56653	4.03912	2.60423	4.30113	0.47013
8758.05	1.0021	6.58535	4.0493	2.61021	4.31229	0.46852
8758.94	1.00259	6.6036	4.05916	2.61601	4.3231	0.46697
8759.83	1.00308	6.6217	4.06895	2.62176	4.33383	0.46543
8760.71	1.00369	6.63994	4.07882	2.62756	4.34464	0.46388
8761.64	1.00076	6.65889	4.08907	2.63358	4.35586	0.46226
8762.55	1.00222	6.67752	4.09915	2.63949	4.36691	0.46068
8763.45	1.00181	6.69601	4.10915	2.64537	4.37786	0.4591
8764.34	1.00239	6.71441	4.1191	2.65122	4.38877	0.45754
8765.26	1.001	6.73318	4.12926	2.65718	4.39989	0.45594
8766.16	0.99917	6.75176	4.1393	2.66308	4.4109	0.45436
8767.06	0.99845	6.7701	4.14922	2.66891	4.42177	0.4528
8767.95	0.99943	6.78841	4.15912	2.67472	4.43262	0.45124
8768.84	0.99997	6.80678	4.16906	2.68056	4.44351	0.44968
8769.74	0.99885	6.82519	4.17902	2.68641	4.45442	0.44811
8770.65	0.99829	6.84375	4.18906	2.69231	4.46542	0.44653
8771.54	0.99722	6.86213	4.199	2.69815	4.47631	0.44496
8772.45	0.99899	6.88073	4.20906	2.70406	4.48733	0.44338
8773.34	0.99538	6.89913	4.21901	2.7099	4.49823	0.44181
8774.23	0.99475	6.9174	4.22889	2.7157	4.50906	0.44026
8775.13	0.99693	6.9357	4.23879	2.72152	4.51991	0.4387
8776.03	0.99691	6.95416	4.24878	2.72738	4.53085	0.43713
8776.93	0.99516	6.97272	4.25882	2.73328	4.54185	0.43555
8777.86	0.99511	6.99172	4.2691	2.73932	4.55311	0.43393
8778.76	0.9937	7.0102	4.27909	2.74519	4.56406	0.43236
8779.65	0.9916	7.02857	4.28903	2.75102	4.57494	0.4308
8780.54	0.99136	7.04683	4.2989	2.75683	4.58577	0.42924
8781.42	0.99299	7.06483	4.30864	2.76255	4.59643	0.42771
8782.31	0.99309	7.08322	4.31859	2.76839	4.60733	0.42614
8783.23	0.99366	7.10206	4.32878	2.77437	4.6185	0.42454
8784.15	0.9916	7.12097	4.339	2.78038	4.6297	0.42293
8785.05	0.99257	7.13943	4.34899	2.78625	4.64064	0.42136
8785.94	0.99193	7.15761	4.35882	2.79202	4.65142	0.41981
8786.83	0.99166	7.17581	4.36867	2.7978	4.6622	0.41826
8787.72	0.99272	7.1941	4.37856	2.80362	4.67304	0.4167
8788.62	0.99057	7.21271	4.38863	2.80953	4.68407	0.41512
8789.51	0.99211	7.23092	4.39848	2.81531	4.69486	0.41357
8790.42	0.99214	7.24964	4.40861	2.82126	4.70596	0.41198
8791.32	0.99315	7.26812	4.4186	2.82713	4.71691	0.4104
8792.23	0.99315	7.28673	4.42866	2.83304	4.72793	0.40882
8793.12	0.99069	7.30497	4.43853	2.83884	4.73875	0.40727
8794.02	0.99044	7.32354	4.44858	2.84474	4.74975	0.40569
8794.92	0.99019	7.34199	4.45855	2.8506	4.76068	0.40412
8795.82	0.99111	7.36032	4.46847	2.85642	4.77154	0.40256
8796.73	0.98775	7.37901	4.47858	2.86236	4.78262	0.40096
8797.65	0.99057	7.39786	4.48877	2.86835	4.79379	0.39936
8798.53	0.99066	7.41602	4.4986	2.87412	4.80455	0.39781
8799.41	0.99192	7.43407	4.50836	2.87985	4.81525	0.39628
8800.3	0.98812	7.45225	4.51819	2.88563	4.82602	0.39473
8801.22	0.98994	7.47112	4.5284	2.89162	4.83721	0.39312
8802.12	0.99	7.48975	4.53848	2.89754	4.84825	0.39154
8803.03	0.98931	7.50841	4.54857	2.90347	4.8593	0.38995
8803.93	0.99335	7.52686	4.55855	2.90933	4.87024	0.38838
8804.85	0.99063	7.54572	4.56875	2.91532	4.88141	0.38677
8805.72	0.9906	7.56358	4.57841	2.921	4.892	0.38525
8806.63	0.99108	7.58216	4.58846	2.9269	4.90301	0.38367
8807.53	0.98974	7.60079	4.59854	2.93282	4.91405	0.38209
8808.44	0.9887	7.61934	4.60857	2.93872	4.92504	0.38051
8809.34	0.98966	7.63775	4.61853	2.94457	4.93596	0.37894
8810.26	0.99213	7.65666	4.62876	2.95057	4.94716	0.37733
8811.15	0.99168	7.67495	4.63865	2.95638	4.958	0.37577
8812.04	0.99051	7.69323	4.64854	2.96219	4.96883	0.37422
8812.92	0.98848	7.71125	4.65828	2.96792	4.97951	0.37268
8813.82	0.98718	7.72984	4.66834	2.97382	4.99053	0.3711
8814.73	0.98974	7.74853	4.67845	2.97976	5.00161	0.36951
8815.65	0.98946	7.76725	4.68857	2.98571	5.0127	0.36792
8816.51	0.98896	7.78506	4.69821	2.99137	5.02326	0.3664
8817.42	0.98792	7.80374	4.70831	2.9973	5.03432	0.36481
8818.34	0.98806	7.82257	4.71849	3.00328	5.04548	0.36321
8819.26	0.98656	7.84147	4.72872	3.00929	5.05669	0.3616
8820.14	0.987	7.85958	4.73852	3.01504	5.06742	0.36006
8821.04	0.98841	7.87791	4.74843	3.02086	5.07828	0.3585
8821.92	0.98601	7.89598	4.7582	3.02661	5.08899	0.35696
8822.83	0.98518	7.91469	4.76832	3.03255	5.10008	0.35537
8823.75	0.98691	7.9335	4.7785	3.03853	5.11122	0.35376
8824.67	0.98695	7.9525	4.78878	3.04456	5.12248	0.35215
8825.55	0.98694	7.97056	4.79854	3.0503	5.13319	0.35061
8826.43	0.98892	7.98867	4.80834	3.05605	5.14391	0.34907
8827.33	0.987	8.00702	4.81826	3.06188	5.15479	0.34751
8828.26	0.99066	8.02606	4.82856	3.06793	5.16608	0.34589
8829.16	0.98862	8.04464	4.83861	3.07384	5.17709	0.3443
8830.06	0.98552	8.06299	4.84854	3.07967	5.18796	0.34274
8830.95	0.99044	8.08135	4.85847	3.0855	5.19884	0.34118
8831.87	0.98681	8.10015	4.86864	3.09147	5.20998	0.33958
8832.77	0.98736	8.11859	4.87861	3.09733	5.22091	0.33801
8833.66	0.9875	8.13695	4.88854	3.10316	5.23179	0.33645
8834.55	0.98875	8.15511	4.89837	3.10893	5.24256	0.3349
8835.43	0.98604	8.17334	4.90823	3.11472	5.25336	0.33335
8836.32	0.98875	8.19163	4.91812	3.12054	5.2642	0.33179
8837.25	0.98924	8.21058	4.92837	3.12655	5.27542	0.33018
8838.14	0.98725	8.22889	4.93827	3.13237	5.28627	0.32862
8839.04	0.98743	8.24743	4.9483	3.13826	5.29726	0.32704
8839.94	0.99173	8.26573	4.9582	3.14408	5.30811	0.32548
8840.83	0.98864	8.28411	4.96814	3.14991	5.319	0.32392
8841.73	0.98832	8.30261	4.97815	3.15579	5.32996	0.32234
8842.64	0.98921	8.32123	4.98822	3.16171	5.341	0.32076
8843.52	0.99052	8.33933	4.99801	3.16746	5.35173	0.31922
8844.41	0.98711	8.35765	5.00792	3.17328	5.36258	0.31766
8845.32	0.98749	8.37618	5.01794	3.17917	5.37356	0.31608
8846.24	0.98702	8.39512	5.02819	3.18519	5.38479	0.31447
8847.12	0.9875	8.41327	5.038	3.19095	5.39554	0.31293
8848.03	0.98927	8.43176	5.048	3.19682	5.4065	0.31135
8848.91	0.98823	8.44998	5.05786	3.20261	5.41729	0.3098
8849.83	0.98895	8.46875	5.06801	3.20858	5.42842	0.3082
8850.74	0.98721	8.48746	5.07813	3.21452	5.43951	0.30661
8851.66	0.98833	8.50628	5.08831	3.2205	5.45066	0.30501
8852.53	0.99019	8.52429	5.09805	3.22622	5.46134	0.30347
8853.43	0.98887	8.54265	5.10798	3.23206	5.47222	0.30191
8854.33	0.99056	8.56109	5.11796	3.23791	5.48314	0.30034
8855.26	0.98874	8.58013	5.12826	3.24396	5.49443	0.29872
8856.16	0.98931	8.59863	5.13826	3.24984	5.50539	0.29715
8857.05	0.98849	8.61701	5.1482	3.25568	5.51628	0.29558
8857.94	0.98847	8.63517	5.15803	3.26145	5.52705	0.29404
8858.85	0.98796	8.65386	5.16814	3.26739	5.53812	0.29245
8859.75	0.98656	8.67233	5.17813	3.27326	5.54907	0.29087
8860.66	0.98618	8.69097	5.18821	3.27918	5.56011	0.28929
8861.54	0.98814	8.70903	5.19797	3.28491	5.57081	0.28775
8862.44	0.98907	8.72748	5.20796	3.29078	5.58175	0.28618
8863.34	0.98934	8.746	5.21797	3.29666	5.59272	0.2846
8864.25	0.98648	8.76482	5.22815	3.30264	5.60388	0.283
8865.16	0.98588	8.78337	5.23819	3.30853	5.61487	0.28142
8866.05	0.98888	8.80174	5.24812	3.31437	5.62576	0.27986
8866.94	0.98704	8.81983	5.25791	3.32012	5.63648	0.27832
8867.83	0.98793	8.83819	5.26784	3.32595	5.64736	0.27675
8868.73	0.98745	8.85673	5.27787	3.33184	5.65834	0.27518
8869.63	0.98661	8.87518	5.28785	3.3377	5.66928	0.27361
8870.54	0.98535	8.89374	5.29789	3.3436	5.68028	0.27203
8871.44	0.98549	8.9123	5.30792	3.3495	5.69128	0.27045
8872.34	0.98763	8.93072	5.31789	3.35535	5.70219	0.26888
8873.23	0.98598	8.949	5.32777	3.36115	5.71303	0.26732
8874.11	0.98454	8.96706	5.33754	3.36689	5.72373	0.26578
8875.03	0.98395	8.98589	5.34773	3.37288	5.73489	0.26418
8875.93	0.98666	9.00448	5.35778	3.37878	5.7459	0.2626
8876.86	0.98729	9.02347	5.36806	3.38481	5.75716	0.26098
8877.76	0.98661	9.04204	5.3781	3.39071	5.76816	0.2594
8878.66	0.98473	9.06045	5.38806	3.39656	5.77907	0.25783
8879.54	0.98387	9.0786	5.39788	3.40233	5.78983	0.25629
8880.45	0.98478	9.09715	5.40791	3.40822	5.80082	0.25471
8881.33	0.98429	9.11534	5.41775	3.414	5.8116	0.25316
8882.26	0.98145	9.13429	5.428	3.42002	5.82283	0.25155
8883.17	0.98129	9.15293	5.43808	3.42594	5.83388	0.24996
8884.06	0.98249	9.17126	5.44799	3.43177	5.84474	0.2484
8884.94	0.98144	9.18924	5.45772	3.43748	5.8554	0.24687
8885.86	0.98249	9.20815	5.46795	3.44349	5.8666	0.24526
8886.75	0.98429	9.22652	5.47788	3.44932	5.87749	0.2437
8887.66	0.98078	9.24505	5.48791	3.45521	5.88847	0.24212
8888.54	0.98176	9.26317	5.4977	3.46097	5.89921	0.24058
8889.43	0.98442	9.28148	5.50761	3.46678	5.91006	0.23902
8890.31	0.98113	9.29957	5.5174	3.47253	5.92078	0.23748
8891.22	0.98231	9.3182	5.52747	3.47845	5.93182	0.23589
8892.12	0.97937	9.33668	5.53747	3.48432	5.94277	0.23432
8893.03	0.98226	9.35541	5.5476	3.49027	5.95387	0.23273
8893.92	0.98091	9.37356	5.55741	3.49604	5.96463	0.23118
8894.82	0.97832	9.39201	5.56739	3.5019	5.97556	0.22961
8895.72	0.97965	9.41047	5.57738	3.50777	5.9865	0.22804
8896.63	0.97913	9.42918	5.5875	3.51371	5.99759	0.22645
8897.51	0.98198	9.44732	5.59731	3.51947	6.00834	0.2249
8898.42	0.98038	9.46606	5.60745	3.52543	6.01945	0.22331
8899.33	0.97942	9.48458	5.61747	3.53131	6.03042	0.22173
8900.23	0.98194	9.50318	5.62753	3.53722	6.04144	0.22015
8901.11	0.97938	9.52124	5.6373	3.54296	6.05215	0.21861
8902.02	0.97865	9.53989	5.64739	3.54888	6.0632	0.21702
8902.92	0.9809	9.55827	5.65733	3.55472	6.07409	0.21546
8903.83	0.98013	9.57704	5.66748	3.56069	6.08521	0.21386
8904.74	0.97906	9.59558	5.67751	3.56658	6.0962	0.21228
8905.65	0.9787	9.61437	5.68767	3.57255	6.10734	0.21068
8906.53	0.97785	9.63237	5.6974	3.57826	6.118	0.20915
8907.41	0.98107	9.65036	5.70714	3.58398	6.12866	0.20762
8908.3	0.97876	9.66882	5.71712	3.58984	6.1396	0.20605
8909.24	0.97964	9.68801	5.7275	3.59594	6.15098	0.20441
8910.13	0.97982	9.70626	5.73737	3.60174	6.16179	0.20286
8911.02	0.97587	9.72457	5.74728	3.60756	6.17264	0.2013
8911.92	0.97489	9.74293	5.75721	3.61339	6.18352	0.19974
8912.85	0.97928	9.76201	5.76753	3.61945	6.19483	0.19812
8913.75	0.98006	9.78047	5.77751	3.62532	6.20577	0.19654
8914.63	0.9761	9.79866	5.78735	3.6311	6.21655	0.195
8915.51	0.97645	9.81673	5.79712	3.63684	6.22726	0.19346
8916.41	0.97775	9.83526	5.80714	3.64272	6.23824	0.19188
8917.32	0.97614	9.85382	5.81718	3.64862	6.24924	0.1903
8918.26	0.9777	9.87319	5.82767	3.65478	6.26072	0.18865
8919.17	0.97752	9.89178	5.83772	3.66068	6.27173	0.18707
8920.06	0.97533	9.91002	5.84758	3.66648	6.28254	0.18552
8920.92	0.97557	9.92776	5.85718	3.67211	6.29306	0.18401
8921.83	0.97522	9.94638	5.86725	3.67803	6.30409	0.18242
8922.75	0.97655	9.96537	5.87752	3.68406	6.31534	0.18081
8923.67	0.97772	9.98419	5.8877	3.69004	6.3265	0.1792
8924.53	0.9736	10.0018	5.89725	3.69564	6.33695	0.1777
8925.42	0.97636	10.0202	5.90716	3.70147	6.34782	0.17614
8926.33	0.97523	10.0388	5.91726	3.7074	6.35888	0.17455
8927.27	0.97642	10.0581	5.92766	3.71351	6.37028	0.17291
8928.17	0.97661	10.0765	5.93764	3.71937	6.38121	0.17134
8929.05	0.9765	10.0946	5.94744	3.72513	6.39195	0.1698
8929.92	0.97463	10.1124	5.95707	3.73078	6.4025	0.16829
8930.82	0.9784	10.1308	5.967	3.73662	6.41338	0.16672
8931.7	0.97562	10.149	5.97686	3.74241	6.42418	0.16517
8932.42	0.97503	10.1637	5.9848	3.74707	6.43288	0.16392

## Sheet: Fig.S8
	Pristine		1.36V		1.46V		1.56V
525	0.00582	525	0.00217	525	0.10286	524.1	0.07373
525.01	0	525.01	0.00321	525.01	0.10775	524.11	0.07275
525.02	0.00603	525.02	0.0059	525.02	0.11352	524.12	0.07708
525.03	0.01087	525.03	0.00583	525.03	0.11256	524.13	0.08077
525.04	0.01044	525.04	0.00187	525.04	0.11441	524.14	0.0729
525.05	0.01275	525.05	0.00242	525.05	0.11584	524.15	0.07043
525.06	0.01825	525.06	0.00571	525.06	0.11672	524.16	0.06893
525.07	0.01737	525.07	0.00525	525.07	0.11538	524.17	0.06416
525.08	0.01737	525.08	0.00854	525.08	0.11367	524.18	0.05482
525.09	0.0219	525.09	0.01163	525.09	0.10803	524.19	0.05109
525.1	0.02171	525.1	0.01115	525.1	0.10079	524.2	0.05374
525.11	0.02063	525.11	0.01232	525.11	0.0899	524.21	0.05187
525.12	0.02034	525.12	0.01731	525.12	0.08615	524.22	0.043
525.13	0.02375	525.13	0.02373	525.13	0.08398	524.23	0.04168
525.14	0.02814	525.14	0.02866	525.14	0.08334	524.24	0.03185
525.15	0.02555	525.15	0.03262	525.15	0.08665	524.25	0.02425
525.16	0.02497	525.16	0.0402	525.16	0.08595	524.26	0.02546
525.17	0.027	525.17	0.04678	525.17	0.08445	524.27	0.02372
525.18	0.02393	525.18	0.04878	525.18	0.08487	524.28	0.01556
525.19	0.02467	525.19	0.05241	525.19	0.08687	524.29	0.00797
525.2	0.0338	525.2	0.05641	525.2	0.087	524.3	0.00342
525.21	0.04318	525.21	0.05933	525.21	0.08495	524.31	0.01027
525.22	0.05126	525.22	0.05576	525.22	0.08548	524.32	0.0131
525.23	0.05957	525.23	0.05311	525.23	0.0826	524.33	0.00932
525.24	0.06606	525.24	0.05797	525.24	0.07573	524.34	0.00351
525.25	0.07256	525.25	0.06035	525.25	0.0761	524.35	0.00204
525.26	0.07234	525.26	0.0636	525.26	0.07392	524.36	0.00909
525.27	0.08199	525.27	0.07111	525.27	0.076	524.37	0.0136
525.28	0.08975	525.28	0.0716	525.28	0.07499	524.38	0.00466
525.29	0.0833	525.29	0.07271	525.29	0.07998	524.39	0
525.3	0.08548	525.3	0.07513	525.3	0.09053	524.4	0.00644
525.31	0.08823	525.31	0.07658	525.31	0.09487	524.41	0.00945
525.32	0.09006	525.32	0.08339	525.32	0.09638	524.42	0.01063
525.33	0.08552	525.33	0.0904	525.33	0.1098	524.43	0.02248
525.34	0.0823	525.34	0.09029	525.34	0.11507	524.44	0.02323
525.35	0.08206	525.35	0.09028	525.35	0.12096	524.45	0.02628
525.36	0.08571	525.36	0.09383	525.36	0.12409	524.46	0.03597
525.37	0.08186	525.37	0.09952	525.37	0.12396	524.47	0.03732
525.38	0.06971	525.38	0.09857	525.38	0.11817	524.48	0.03726
525.39	0.0659	525.39	0.09397	525.39	0.11126	524.49	0.04131
525.4	0.06589	525.4	0.09311	525.4	0.10839	524.5	0.0459
525.41	0.06573	525.41	0.09565	525.41	0.1052	524.51	0.04929
525.42	0.06849	525.42	0.09531	525.42	0.10127	524.52	0.04788
525.43	0.06632	525.43	0.09346	525.43	0.09938	524.53	0.04617
525.44	0.06171	525.44	0.09126	525.44	0.09868	524.54	0.04578
525.45	0.0587	525.45	0.0901	525.45	0.10068	524.55	0.04734
525.46	0.05226	525.46	0.08967	525.46	0.10648	524.56	0.05686
525.47	0.05021	525.47	0.08253	525.47	0.10956	524.57	0.05678
525.48	0.04665	525.48	0.07458	525.48	0.1061	524.58	0.05005
525.49	0.04396	525.49	0.0709	525.49	0.10568	524.59	0.04944
525.5	0.04546	525.5	0.07029	525.5	0.11021	524.6	0.04796
525.51	0.04712	525.51	0.0636	525.51	0.11565	524.61	0.05137
525.52	0.05273	525.52	0.06069	525.52	0.1155	524.62	0.05601
525.53	0.05501	525.53	0.05967	525.53	0.11405	524.63	0.05221
525.54	0.05672	525.54	0.05068	525.54	0.11383	524.64	0.04501
525.55	0.07049	525.55	0.05293	525.55	0.11295	524.65	0.03972
525.56	0.08881	525.56	0.0525	525.56	0.11438	524.66	0.03762
525.57	0.09962	525.57	0.0501	525.57	0.11417	524.67	0.02813
525.58	0.09982	525.58	0.04892	525.58	0.10999	524.68	0.01833
525.59	0.09587	525.59	0.05014	525.59	0.10786	524.69	0.01811
525.6	0.10178	525.6	0.05079	525.6	0.10902	524.7	0.02047
525.61	0.10962	525.61	0.05007	525.61	0.10567	524.71	0.02856
525.62	0.10864	525.62	0.05231	525.62	0.105	524.72	0.02745
525.63	0.10799	525.63	0.05128	525.63	0.10593	524.73	0.03234
525.64	0.10651	525.64	0.05086	525.64	0.10269	524.74	0.03836
525.65	0.10711	525.65	0.04789	525.65	0.10133	524.75	0.03942
525.66	0.10644	525.66	0.04367	525.66	0.10417	524.76	0.04249
525.67	0.10578	525.67	0.04156	525.67	0.10897	524.77	0.04511
525.68	0.09999	525.68	0.03867	525.68	0.10972	524.78	0.04989
525.69	0.09706	525.69	0.03911	525.69	0.10002	524.79	0.05019
525.7	0.09859	525.7	0.03966	525.7	0.09551	524.8	0.04821
525.71	0.09619	525.71	0.04075	525.71	0.09916	524.81	0.04621
525.72	0.09205	525.72	0.04285	525.72	0.0998	524.82	0.04459
525.73	0.08705	525.73	0.04424	525.73	0.097	524.83	0.04613
525.74	0.07816	525.74	0.04284	525.74	0.09183	524.84	0.05621
525.75	0.06844	525.75	0.04153	525.75	0.08908	524.85	0.05476
525.76	0.06518	525.76	0.04292	525.76	0.09126	524.86	0.04788
525.77	0.06213	525.77	0.04396	525.77	0.091	524.87	0.04801
525.78	0.05854	525.78	0.04502	525.78	0.08783	524.88	0.04895
525.79	0.05144	525.79	0.04816	525.79	0.08705	524.89	0.04935
525.8	0.04316	525.8	0.04954	525.8	0.08116	524.9	0.04426
525.81	0.03552	525.81	0.0501	525.81	0.07996	524.91	0.04372
525.82	0.03421	525.82	0.05235	525.82	0.08346	524.92	0.04887
525.83	0.03369	525.83	0.05642	525.83	0.08773	524.93	0.04794
525.84	0.03076	525.84	0.05715	525.84	0.09631	524.94	0.0443
525.85	0.0278	525.85	0.05445	525.85	0.10043	524.95	0.04421
525.86	0.02798	525.86	0.05214	525.86	0.09586	524.96	0.04407
525.87	0.02999	525.87	0.05338	525.87	0.09469	524.97	0.04595
525.88	0.03022	525.88	0.05553	525.88	0.09425	524.98	0.05017
525.89	0.03836	525.89	0.0572	525.89	0.09624	524.99	0.05097
525.9	0.0477	525.9	0.05864	525.9	0.09667	525	0.04854
525.91	0.05449	525.91	0.05891	525.91	0.09273	525.01	0.04326
525.92	0.06356	525.92	0.06106	525.92	0.09267	525.02	0.03978
525.93	0.07193	525.93	0.06268	525.93	0.09675	525.03	0.04095
525.94	0.07925	525.94	0.06307	525.94	0.09769	525.04	0.03792
525.95	0.08966	525.95	0.06601	525.95	0.09405	525.05	0.03271
525.96	0.10295	525.96	0.06671	525.96	0.09674	525.06	0.03269
525.97	0.11159	525.97	0.06695	525.97	0.09881	525.07	0.03677
525.98	0.10597	525.98	0.06749	525.98	0.09336	525.08	0.04149
525.99	0.10369	525.99	0.06615	525.99	0.08564	525.09	0.04843
526	0.10263	526	0.07184	526	0.08205	525.1	0.0537
526.01	0.09929	526.01	0.07491	526.01	0.08167	525.11	0.05473
526.02	0.10543	526.02	0.06963	526.02	0.07921	525.12	0.05651
526.03	0.11032	526.03	0.06667	526.03	0.07498	525.13	0.05479
526.04	0.11238	526.04	0.06634	526.04	0.07431	525.14	0.05684
526.05	0.11241	526.05	0.06653	526.05	0.07056	525.15	0.06186
526.06	0.11736	526.06	0.06557	526.06	0.06528	525.16	0.06219
526.07	0.11801	526.07	0.06881	526.07	0.06569	525.17	0.06126
526.08	0.11789	526.08	0.07133	526.08	0.06619	525.18	0.06018
526.09	0.11677	526.09	0.07496	526.09	0.06599	525.19	0.0618
526.1	0.10713	526.1	0.07939	526.1	0.06345	525.2	0.0598
526.11	0.10242	526.11	0.08249	526.11	0.0604	525.21	0.05923
526.12	0.10224	526.12	0.08295	526.12	0.06034	525.22	0.06124
526.13	0.09649	526.13	0.08277	526.13	0.06219	525.23	0.06393
526.14	0.09206	526.14	0.08237	526.14	0.06621	525.24	0.06586
526.15	0.09106	526.15	0.07752	526.15	0.07257	525.25	0.07369
526.16	0.08887	526.16	0.07365	526.16	0.07566	525.26	0.07171
526.17	0.08962	526.17	0.07557	526.17	0.07948	525.27	0.07969
526.18	0.08847	526.18	0.07897	526.18	0.07916	525.28	0.07753
526.19	0.08829	526.19	0.08268	526.19	0.07509	525.29	0.07494
526.2	0.0923	526.2	0.08482	526.2	0.07572	525.3	0.07325
526.21	0.09533	526.21	0.08473	526.21	0.08008	525.31	0.0719
526.22	0.08825	526.22	0.08065	526.22	0.08583	525.32	0.06732
526.23	0.08844	526.23	0.07385	526.23	0.08539	525.33	0.06244
526.24	0.09496	526.24	0.07959	526.24	0.08436	525.34	0.05866
526.25	0.0998	526.25	0.08544	526.25	0.08326	525.35	0.05432
526.26	0.10705	526.26	0.0892	526.26	0.08355	525.36	0.05092
526.27	0.11712	526.27	0.08934	526.27	0.09107	525.37	0.05457
526.28	0.12782	526.28	0.0877	526.28	0.09338	525.38	0.05764
526.29	0.13084	526.29	0.09303	526.29	0.09298	525.39	0.05344
526.3	0.13117	526.3	0.09671	526.3	0.09372	525.4	0.04581
526.31	0.13343	526.31	0.09874	526.31	0.09703	525.41	0.04649
526.32	0.13207	526.32	0.1024	526.32	0.10134	525.42	0.05969
526.33	0.13446	526.33	0.10737	526.33	0.10015	525.43	0.0629
526.34	0.13874	526.34	0.11039	526.34	0.09634	525.44	0.05766
526.35	0.13537	526.35	0.11456	526.35	0.09111	525.45	0.05729
526.36	0.13185	526.36	0.11662	526.36	0.08871	525.46	0.05367
526.37	0.13388	526.37	0.12085	526.37	0.08676	525.47	0.04529
526.38	0.13812	526.38	0.12655	526.38	0.08529	525.48	0.0454
526.39	0.14373	526.39	0.13377	526.39	0.08687	525.49	0.04422
526.4	0.14499	526.4	0.13332	526.4	0.09034	525.5	0.0435
526.41	0.14571	526.41	0.13348	526.41	0.09232	525.51	0.04666
526.42	0.13905	526.42	0.13697	526.42	0.08972	525.52	0.04916
526.43	0.12961	526.43	0.13862	526.43	0.08884	525.53	0.04897
526.44	0.13364	526.44	0.13396	526.44	0.09198	525.54	0.05541
526.45	0.13729	526.45	0.13029	526.45	0.09114	525.55	0.05826
526.46	0.13637	526.46	0.13159	526.46	0.09019	525.56	0.05939
526.47	0.12754	526.47	0.13326	526.47	0.09336	525.57	0.06451
526.48	0.12473	526.48	0.13199	526.48	0.09309	525.58	0.06822
526.49	0.1217	526.49	0.12779	526.49	0.09057	525.59	0.07171
526.5	0.11731	526.5	0.12544	526.5	0.09047	525.6	0.06965
526.51	0.1118	526.51	0.12713	526.51	0.09009	525.61	0.06128
526.52	0.11105	526.52	0.12325	526.52	0.08819	525.62	0.05643
526.53	0.11244	526.53	0.12289	526.53	0.08182	525.63	0.05597
526.54	0.11601	526.54	0.1272	526.54	0.0786	525.64	0.05147
526.55	0.11723	526.55	0.13254	526.55	0.07823	525.65	0.04761
526.56	0.11603	526.56	0.13567	526.56	0.07772	525.66	0.0421
526.57	0.11555	526.57	0.13794	526.57	0.07813	525.67	0.03586
526.58	0.11694	526.58	0.14389	526.58	0.0781	525.68	0.03293
526.59	0.11823	526.59	0.15157	526.59	0.08123	525.69	0.03429
526.6	0.12412	526.6	0.15347	526.6	0.09213	525.7	0.03693
526.61	0.1326	526.61	0.15308	526.61	0.09734	525.71	0.03569
526.62	0.13477	526.62	0.15492	526.62	0.09566	525.72	0.03021
526.63	0.1379	526.63	0.15552	526.63	0.09389	525.73	0.02441
526.64	0.14289	526.64	0.15252	526.64	0.09652	525.74	0.0269
526.65	0.14412	526.65	0.15245	526.65	0.09757	525.75	0.03737
526.66	0.14751	526.66	0.15651	526.66	0.09949	525.76	0.04222
526.67	0.15506	526.67	0.16177	526.67	0.09691	525.77	0.04293
526.68	0.16087	526.68	0.16153	526.68	0.09358	525.78	0.04128
526.69	0.16358	526.69	0.16147	526.69	0.09168	525.79	0.04195
526.7	0.16687	526.7	0.16136	526.7	0.08612	525.8	0.04902
526.71	0.16293	526.71	0.15792	526.71	0.07971	525.81	0.05723
526.72	0.1613	526.72	0.15856	526.72	0.07569	525.82	0.06806
526.73	0.1611	526.73	0.16319	526.73	0.07449	525.83	0.07222
526.74	0.15647	526.74	0.16451	526.74	0.07575	525.84	0.08257
526.75	0.14918	526.75	0.16237	526.75	0.07721	525.85	0.08755
526.76	0.14965	526.76	0.15896	526.76	0.07519	525.86	0.09552
526.77	0.15269	526.77	0.1595	526.77	0.07219	525.87	0.10764
526.78	0.1512	526.78	0.16094	526.78	0.07032	525.88	0.12036
526.79	0.14682	526.79	0.16065	526.79	0.06879	525.89	0.13136
526.8	0.14358	526.8	0.15856	526.8	0.07251	525.9	0.1423
526.81	0.13979	526.81	0.15176	526.81	0.07378	525.91	0.14805
526.82	0.14141	526.82	0.14524	526.82	0.07645	525.92	0.14896
526.83	0.14401	526.83	0.15023	526.83	0.08188	525.93	0.15105
526.84	0.14243	526.84	0.14873	526.84	0.08548	525.94	0.16053
526.85	0.14387	526.85	0.14121	526.85	0.08654	525.95	0.15757
526.86	0.14878	526.86	0.13976	526.86	0.08631	525.96	0.14685
526.87	0.14635	526.87	0.13858	526.87	0.08388	525.97	0.14071
526.88	0.1481	526.88	0.13308	526.88	0.08658	525.98	0.135
526.89	0.14861	526.89	0.12936	526.89	0.09081	525.99	0.13045
526.9	0.14372	526.9	0.12852	526.9	0.09006	526	0.1297
526.91	0.14459	526.91	0.12577	526.91	0.08902	526.01	0.12761
526.92	0.14457	526.92	0.12591	526.92	0.0929	526.02	0.12478
526.93	0.139	526.93	0.12457	526.93	0.10089	526.03	0.12299
526.94	0.13284	526.94	0.12345	526.94	0.10281	526.04	0.12129
526.95	0.13355	526.95	0.12269	526.95	0.10499	526.05	0.12145
526.96	0.13454	526.96	0.12109	526.96	0.10431	526.06	0.11143
526.97	0.13511	526.97	0.12223	526.97	0.10171	526.07	0.10343
526.98	0.13722	526.98	0.12277	526.98	0.10467	526.08	0.09813
526.99	0.13938	526.99	0.12296	526.99	0.1075	526.09	0.09756
527	0.14526	527	0.12344	527	0.10709	526.1	0.08901
527.01	0.15098	527.01	0.11961	527.01	0.10303	526.11	0.0852
527.02	0.15626	527.02	0.114	527.02	0.09886	526.12	0.08686
527.03	0.16025	527.03	0.11323	527.03	0.09738	526.13	0.08915
527.04	0.1639	527.04	0.11579	527.04	0.09534	526.14	0.0903
527.05	0.16313	527.05	0.12038	527.05	0.09458	526.15	0.08742
527.06	0.16748	527.06	0.12512	527.06	0.091	526.16	0.0892
527.07	0.17055	527.07	0.12954	527.07	0.08426	526.17	0.09974
527.08	0.16193	527.08	0.1301	527.08	0.08451	526.18	0.10969
527.09	0.16065	527.09	0.13143	527.09	0.08235	526.19	0.11259
527.1	0.15688	527.1	0.1335	527.1	0.07708	526.2	0.11302
527.11	0.14993	527.11	0.13515	527.11	0.07922	526.21	0.11468
527.12	0.14719	527.12	0.13525	527.12	0.08484	526.22	0.1172
527.13	0.14871	527.13	0.14083	527.13	0.08659	526.23	0.11317
527.14	0.14991	527.14	0.14159	527.14	0.08302	526.24	0.11266
527.15	0.14661	527.15	0.14338	527.15	0.08044	526.25	0.10641
527.16	0.14141	527.16	0.14547	527.16	0.08115	526.26	0.10933
527.17	0.13612	527.17	0.14306	527.17	0.0762	526.27	0.10842
527.18	0.13284	527.18	0.14823	527.18	0.07329	526.28	0.10141
527.19	0.13647	527.19	0.15175	527.19	0.07226	526.29	0.093
527.2	0.14284	527.2	0.15056	527.2	0.07064	526.3	0.0886
527.21	0.13894	527.21	0.15095	527.21	0.06954	526.31	0.08899
527.22	0.13014	527.22	0.15029	527.22	0.06855	526.32	0.08431
527.23	0.12949	527.23	0.14904	527.23	0.06713	526.33	0.07464
527.24	0.12814	527.24	0.15151	527.24	0.06657	526.34	0.06691
527.25	0.12546	527.25	0.14934	527.25	0.0684	526.35	0.06425
527.26	0.12535	527.26	0.14489	527.26	0.0693	526.36	0.06265
527.27	0.1223	527.27	0.15047	527.27	0.06894	526.37	0.06051
527.28	0.12414	527.28	0.15311	527.28	0.06875	526.38	0.05639
527.29	0.12288	527.29	0.15208	527.29	0.07283	526.39	0.04711
527.3	0.1212	527.3	0.15042	527.3	0.07524	526.4	0.0443
527.31	0.12773	527.31	0.15215	527.31	0.07865	526.41	0.03928
527.32	0.13507	527.32	0.15089	527.32	0.08607	526.42	0.02707
527.33	0.13632	527.33	0.15124	527.33	0.08668	526.43	0.02189
527.34	0.137	527.34	0.15755	527.34	0.08299	526.44	0.02272
527.35	0.14513	527.35	0.16351	527.35	0.08299	526.45	0.01728
527.36	0.15706	527.36	0.15848	527.36	0.08176	526.46	0.01127
527.37	0.17267	527.37	0.16333	527.37	0.08307	526.47	0.01326
527.38	0.17877	527.38	0.16765	527.38	0.08141	526.48	0.01419
527.39	0.1861	527.39	0.166	527.39	0.07889	526.49	0.01619
527.4	0.19351	527.4	0.16716	527.4	0.08614	526.5	0.01712
527.41	0.19563	527.41	0.17123	527.41	0.08424	526.51	0.0163
527.42	0.19827	527.42	0.18016	527.42	0.08457	526.52	0.01837
527.43	0.20445	527.43	0.18763	527.43	0.08394	526.53	0.01515
527.44	0.21038	527.44	0.19136	527.44	0.08884	526.54	0.01131
527.45	0.21088	527.45	0.19289	527.45	0.0949	526.55	0.01606
527.46	0.21296	527.46	0.19313	527.46	0.09352	526.56	0.02253
527.47	0.21677	527.47	0.19371	527.47	0.0903	526.57	0.02576
527.48	0.21905	527.48	0.19624	527.48	0.09481	526.58	0.03011
527.49	0.22196	527.49	0.19942	527.49	0.10218	526.59	0.03084
527.5	0.22892	527.5	0.20506	527.5	0.11218	526.6	0.03427
527.51	0.23076	527.51	0.20963	527.51	0.11251	526.61	0.04009
527.52	0.22324	527.52	0.20865	527.52	0.10983	526.62	0.04063
527.53	0.21753	527.53	0.21005	527.53	0.11074	526.63	0.04131
527.54	0.21142	527.54	0.21346	527.54	0.1151	526.64	0.04676
527.55	0.20554	527.55	0.21783	527.55	0.11917	526.65	0.0486
527.56	0.20444	527.56	0.21972	527.56	0.12069	526.66	0.0551
527.57	0.20072	527.57	0.21567	527.57	0.12339	526.67	0.06731
527.58	0.19434	527.58	0.21384	527.58	0.12828	526.68	0.074
527.59	0.19136	527.59	0.219	527.59	0.13005	526.69	0.0779
527.6	0.19877	527.6	0.22035	527.6	0.13025	526.7	0.08199
527.61	0.18964	527.61	0.21855	527.61	0.13435	526.71	0.08647
527.62	0.18104	527.62	0.21374	527.62	0.13415	526.72	0.08429
527.63	0.18255	527.63	0.20868	527.63	0.13147	526.73	0.08236
527.64	0.18258	527.64	0.20245	527.64	0.13296	526.74	0.07928
527.65	0.18216	527.65	0.19755	527.65	0.13298	526.75	0.07846
527.66	0.18637	527.66	0.19932	527.66	0.12697	526.76	0.08146
527.67	0.19637	527.67	0.20122	527.67	0.12642	526.77	0.08187
527.68	0.20756	527.68	0.19663	527.68	0.1319	526.78	0.08102
527.69	0.21571	527.69	0.1949	527.69	0.13341	526.79	0.08032
527.7	0.21983	527.7	0.19536	527.7	0.13667	526.8	0.07386
527.71	0.22536	527.71	0.19265	527.71	0.13822	526.81	0.06776
527.72	0.23486	527.72	0.19149	527.72	0.13533	526.82	0.06922
527.73	0.24053	527.73	0.19437	527.73	0.13469	526.83	0.07723
527.74	0.24685	527.74	0.19497	527.74	0.13722	526.84	0.07572
527.75	0.25613	527.75	0.19353	527.75	0.14026	526.85	0.07246
527.76	0.26303	527.76	0.1981	527.76	0.14152	526.86	0.07749
527.77	0.26522	527.77	0.20664	527.77	0.14296	526.87	0.08823
527.78	0.27101	527.78	0.21218	527.78	0.14571	526.88	0.09502
527.79	0.27981	527.79	0.21384	527.79	0.1484	526.89	0.09837
527.8	0.27971	527.8	0.21184	527.8	0.15191	526.9	0.10503
527.81	0.28118	527.81	0.21383	527.81	0.15044	526.91	0.1066
527.82	0.285	527.82	0.21911	527.82	0.1444	526.92	0.09978
527.83	0.28581	527.83	0.22234	527.83	0.14296	526.93	0.09412
527.84	0.27832	527.84	0.22699	527.84	0.14289	526.94	0.09699
527.85	0.27524	527.85	0.23246	527.85	0.14006	526.95	0.09836
527.86	0.27799	527.86	0.23655	527.86	0.14122	526.96	0.10455
527.87	0.27535	527.87	0.23847	527.87	0.14171	526.97	0.11077
527.88	0.27206	527.88	0.23715	527.88	0.1419	526.98	0.11798
527.89	0.26788	527.89	0.23591	527.89	0.14339	526.99	0.12547
527.9	0.26559	527.9	0.23726	527.9	0.14455	527	0.13277
527.91	0.26631	527.91	0.23764	527.91	0.14501	527.01	0.14099
527.92	0.2628	527.92	0.24101	527.92	0.14688	527.02	0.14596
527.93	0.25989	527.93	0.24195	527.93	0.15025	527.03	0.15241
527.94	0.26272	527.94	0.24023	527.94	0.15106	527.04	0.15728
527.95	0.26925	527.95	0.241	527.95	0.15246	527.05	0.1626
527.96	0.27134	527.96	0.24177	527.96	0.14899	527.06	0.16713
527.97	0.26896	527.97	0.23908	527.97	0.14511	527.07	0.16603
527.98	0.26608	527.98	0.23487	527.98	0.14566	527.08	0.1638
527.99	0.26187	527.99	0.23455	527.99	0.14666	527.09	0.16468
528	0.25845	528	0.23687	528	0.14806	527.1	0.16101
528.01	0.26566	528.01	0.23457	528.01	0.15035	527.11	0.16361
528.02	0.27022	528.02	0.2298	528.02	0.15022	527.12	0.16626
528.03	0.27114	528.03	0.22857	528.03	0.15319	527.13	0.16651
528.04	0.27382	528.04	0.23228	528.04	0.15868	527.14	0.16574
528.05	0.27237	528.05	0.2372	528.05	0.1624	527.15	0.1689
528.06	0.27156	528.06	0.23987	528.06	0.17091	527.16	0.1696
528.07	0.27352	528.07	0.24188	528.07	0.18136	527.17	0.16805
528.08	0.28229	528.08	0.24357	528.08	0.18806	527.18	0.17595
528.09	0.29539	528.09	0.24574	528.09	0.19595	527.19	0.18859
528.1	0.30165	528.1	0.25231	528.1	0.20343	527.2	0.19275
528.11	0.3051	528.11	0.25633	528.11	0.2097	527.21	0.18649
528.12	0.3129	528.12	0.25762	528.12	0.21578	527.22	0.18217
528.13	0.31716	528.13	0.25891	528.13	0.22102	527.23	0.17558
528.14	0.32762	528.14	0.26566	528.14	0.22375	527.24	0.17058
528.15	0.33505	528.15	0.27045	528.15	0.22889	527.25	0.16897
528.16	0.33631	528.16	0.27708	528.16	0.23658	527.26	0.16411
528.17	0.34055	528.17	0.28415	528.17	0.24221	527.27	0.16345
528.18	0.33835	528.18	0.28788	528.18	0.24459	527.28	0.15716
528.19	0.33843	528.19	0.2888	528.19	0.24604	527.29	0.15249
528.2	0.33508	528.2	0.28904	528.2	0.25159	527.3	0.15322
528.21	0.33115	528.21	0.28892	528.21	0.26102	527.31	0.15502
528.22	0.32882	528.22	0.2887	528.22	0.265	527.32	0.1616
528.23	0.32844	528.23	0.28359	528.23	0.26846	527.33	0.1731
528.24	0.32192	528.24	0.27321	528.24	0.2746	527.34	0.17524
528.25	0.31705	528.25	0.27726	528.25	0.27652	527.35	0.17679
528.26	0.319	528.26	0.27529	528.26	0.27914	527.36	0.185
528.27	0.31863	528.27	0.26759	528.27	0.28354	527.37	0.19104
528.28	0.31539	528.28	0.26072	528.28	0.28896	527.38	0.19371
528.29	0.31207	528.29	0.25902	528.29	0.28879	527.39	0.19456
528.3	0.30769	528.3	0.25736	528.3	0.28535	527.4	0.19292
528.31	0.30472	528.31	0.25331	528.31	0.28549	527.41	0.18859
528.32	0.30092	528.32	0.24855	528.32	0.28553	527.42	0.18827
528.33	0.30394	528.33	0.24515	528.33	0.28036	527.43	0.18943
528.34	0.31284	528.34	0.24111	528.34	0.27922	527.44	0.18106
528.35	0.31574	528.35	0.24138	528.35	0.28125	527.45	0.17794
528.36	0.31343	528.36	0.23881	528.36	0.2832	527.46	0.17988
528.37	0.31608	528.37	0.23291	528.37	0.28156	527.47	0.18426
528.38	0.32082	528.38	0.22997	528.38	0.28116	527.48	0.18944
528.39	0.32219	528.39	0.22753	528.39	0.28341	527.49	0.19011
528.4	0.32319	528.4	0.22309	528.4	0.28334	527.5	0.19161
528.41	0.32709	528.41	0.22123	528.41	0.2875	527.51	0.19103
528.42	0.33517	528.42	0.22309	528.42	0.29796	527.52	0.18857
528.43	0.33627	528.43	0.22005	528.43	0.30968	527.53	0.1799
528.44	0.33683	528.44	0.21672	528.44	0.31506	527.54	0.17273
528.45	0.34499	528.45	0.21845	528.45	0.31525	527.55	0.16961
528.46	0.35458	528.46	0.22174	528.46	0.31976	527.56	0.16413
528.47	0.35981	528.47	0.22241	528.47	0.31889	527.57	0.16231
528.48	0.36313	528.48	0.22324	528.48	0.32154	527.58	0.1598
528.49	0.36989	528.49	0.22752	528.49	0.32311	527.59	0.15805
528.5	0.38281	528.5	0.23263	528.5	0.32281	527.6	0.15768
528.51	0.39637	528.51	0.23631	528.51	0.32991	527.61	0.16122
528.52	0.40472	528.52	0.24346	528.52	0.32676	527.62	0.1736
528.53	0.40049	528.53	0.25751	528.53	0.32179	527.63	0.18111
528.54	0.39657	528.54	0.26817	528.54	0.31954	527.64	0.18216
528.55	0.39037	528.55	0.27114	528.55	0.31899	527.65	0.18567
528.56	0.39203	528.56	0.2731	528.56	0.31505	527.66	0.18708
528.57	0.40076	528.57	0.27705	528.57	0.31783	527.67	0.18876
528.58	0.39458	528.58	0.27693	528.58	0.32056	527.68	0.19971
528.59	0.39153	528.59	0.27765	528.59	0.31985	527.69	0.21465
528.6	0.38974	528.6	0.28507	528.6	0.32217	527.7	0.21895
528.61	0.38299	528.61	0.2886	528.61	0.32314	527.71	0.22479
528.62	0.37627	528.62	0.29087	528.62	0.31893	527.72	0.22512
528.63	0.37887	528.63	0.2953	528.63	0.31405	527.73	0.22555
528.64	0.38227	528.64	0.29748	528.64	0.30864	527.74	0.23351
528.65	0.37885	528.65	0.3023	528.65	0.30623	527.75	0.24234
528.66	0.37114	528.66	0.31169	528.66	0.30435	527.76	0.24847
528.67	0.36508	528.67	0.31527	528.67	0.29889	527.77	0.24502
528.68	0.36683	528.68	0.31937	528.68	0.29775	527.78	0.23873
528.69	0.36224	528.69	0.31763	528.69	0.29456	527.79	0.24219
528.7	0.36572	528.7	0.3203	528.7	0.29836	527.8	0.25041
528.71	0.37567	528.71	0.32664	528.71	0.306	527.81	0.25548
528.72	0.38868	528.72	0.33173	528.72	0.30974	527.82	0.25684
528.73	0.3978	528.73	0.33933	528.73	0.31108	527.83	0.26307
528.74	0.40502	528.74	0.3489	528.74	0.31904	527.84	0.2677
528.75	0.40885	528.75	0.34726	528.75	0.3263	527.85	0.26255
528.76	0.4111	528.76	0.35347	528.76	0.32782	527.86	0.25942
528.77	0.41967	528.77	0.36269	528.77	0.33095	527.87	0.26058
528.78	0.43231	528.78	0.36581	528.78	0.33708	527.88	0.26082
528.79	0.44048	528.79	0.36693	528.79	0.34228	527.89	0.25516
528.8	0.45792	528.8	0.36778	528.8	0.34948	527.9	0.24376
528.81	0.4687	528.81	0.37523	528.81	0.35391	527.91	0.22998
528.82	0.47837	528.82	0.38114	528.82	0.35571	527.92	0.22493
528.83	0.4904	528.83	0.38396	528.83	0.36369	527.93	0.22647
528.84	0.49729	528.84	0.38998	528.84	0.37281	527.94	0.22872
528.85	0.49472	528.85	0.39215	528.85	0.37711	527.95	0.22731
528.86	0.49409	528.86	0.39543	528.86	0.37693	527.96	0.22702
528.87	0.49253	528.87	0.4058	528.87	0.3785	527.97	0.22765
528.88	0.48914	528.88	0.41538	528.88	0.38485	527.98	0.23466
528.89	0.48725	528.89	0.4219	528.89	0.39371	527.99	0.24528
528.9	0.48221	528.9	0.42357	528.9	0.39596	528	0.24779
528.91	0.47922	528.91	0.42534	528.91	0.3915	528.01	0.25098
528.92	0.47938	528.92	0.42871	528.92	0.38655	528.02	0.26322
528.93	0.47566	528.93	0.43104	528.93	0.38188	528.03	0.27022
528.94	0.47055	528.94	0.43108	528.94	0.3782	528.04	0.27464
528.95	0.46706	528.95	0.42974	528.95	0.37676	528.05	0.28185
528.96	0.45711	528.96	0.42824	528.96	0.37122	528.06	0.28632
528.97	0.44861	528.97	0.42663	528.97	0.36599	528.07	0.28864
528.98	0.44655	528.98	0.42273	528.98	0.3621	528.08	0.29194
528.99	0.43983	528.99	0.42603	528.99	0.35614	528.09	0.29561
529	0.42849	529	0.43084	529	0.34624	528.1	0.30771
529.01	0.42139	529.01	0.42914	529.01	0.33624	528.11	0.31673
529.02	0.42062	529.02	0.42927	529.02	0.33126	528.12	0.32648
529.03	0.41541	529.03	0.4332	529.03	0.32494	528.13	0.33691
529.04	0.4061	529.04	0.43764	529.04	0.32114	528.14	0.34796
529.05	0.39994	529.05	0.43822	529.05	0.32088	528.15	0.35945
529.06	0.39282	529.06	0.44089	529.06	0.3176	528.16	0.36184
529.07	0.38804	529.07	0.4411	529.07	0.31511	528.17	0.36168
529.08	0.38459	529.08	0.43799	529.08	0.31461	528.18	0.3591
529.09	0.37854	529.09	0.43995	529.09	0.31398	528.19	0.36083
529.1	0.37096	529.1	0.44439	529.1	0.31407	528.2	0.3645
529.11	0.36904	529.11	0.44195	529.11	0.30906	528.21	0.36943
529.12	0.3695	529.12	0.44117	529.12	0.3068	528.22	0.3708
529.13	0.36737	529.13	0.44143	529.13	0.30954	528.23	0.36558
529.14	0.36696	529.14	0.43645	529.14	0.31409	528.24	0.35669
529.15	0.37148	529.15	0.43448	529.15	0.31446	528.25	0.35076
529.16	0.37636	529.16	0.43901	529.16	0.31617	528.26	0.35109
529.17	0.3807	529.17	0.44801	529.17	0.31976	528.27	0.35451
529.18	0.384	529.18	0.45619	529.18	0.32057	528.28	0.36092
529.19	0.39014	529.19	0.46225	529.19	0.31953	528.29	0.36421
529.2	0.40355	529.2	0.46398	529.2	0.32003	528.3	0.36605
529.21	0.4225	529.21	0.46361	529.21	0.31599	528.31	0.37226
529.22	0.43075	529.22	0.46	529.22	0.31136	528.32	0.38318
529.23	0.43293	529.23	0.4624	529.23	0.30777	528.33	0.38904
529.24	0.44208	529.24	0.46769	529.24	0.30739	528.34	0.38984
529.25	0.45335	529.25	0.46524	529.25	0.30565	528.35	0.39132
529.26	0.45757	529.26	0.45763	529.26	0.30187	528.36	0.39539
529.27	0.46355	529.27	0.45351	529.27	0.30108	528.37	0.40174
529.28	0.46817	529.28	0.45307	529.28	0.29669	528.38	0.41031
529.29	0.47105	529.29	0.45297	529.29	0.28922	528.39	0.42012
529.3	0.47412	529.3	0.45664	529.3	0.28535	528.4	0.42473
529.31	0.47609	529.31	0.45499	529.31	0.27935	528.41	0.42259
529.32	0.47354	529.32	0.45061	529.32	0.27567	528.42	0.42447
529.33	0.47717	529.33	0.44799	529.33	0.27118	528.43	0.43963
529.34	0.47653	529.34	0.44946	529.34	0.26691	528.44	0.45467
529.35	0.47603	529.35	0.44947	529.35	0.26534	528.45	0.46743
529.36	0.47238	529.36	0.44871	529.36	0.26211	528.46	0.47431
529.37	0.47207	529.37	0.44971	529.37	0.26026	528.47	0.48557
529.38	0.46765	529.38	0.44985	529.38	0.25773	528.48	0.4976
529.39	0.4611	529.39	0.45108	529.39	0.25621	528.49	0.50284
529.4	0.46301	529.4	0.44807	529.4	0.25499	528.5	0.51333
529.41	0.46502	529.41	0.4457	529.41	0.25367	528.51	0.50919
529.42	0.46207	529.42	0.44554	529.42	0.25454	528.52	0.49549
529.43	0.45913	529.43	0.43985	529.43	0.25497	528.53	0.47925
529.44	0.45694	529.44	0.43915	529.44	0.25216	528.54	0.4607
529.45	0.45253	529.45	0.44221	529.45	0.25929	528.55	0.45036
529.46	0.45311	529.46	0.4387	529.46	0.26856	528.56	0.439
529.47	0.45212	529.47	0.43729	529.47	0.27388	528.57	0.42223
529.48	0.45118	529.48	0.43546	529.48	0.27944	528.58	0.4115
529.49	0.45751	529.49	0.43143	529.49	0.28768	528.59	0.40534
529.5	0.45672	529.5	0.43213	529.5	0.29726	528.6	0.39703
529.51	0.45571	529.51	0.42988	529.51	0.30426	528.61	0.39784
529.52	0.46465	529.52	0.42387	529.52	0.30957	528.62	0.39996
529.53	0.47877	529.53	0.42029	529.53	0.31455	528.63	0.3908
529.54	0.48482	529.54	0.41359	529.54	0.31808	528.64	0.38234
529.55	0.49842	529.55	0.40688	529.55	0.321	528.65	0.38538
529.56	0.52141	529.56	0.41097	529.56	0.32644	528.66	0.38704
529.57	0.53718	529.57	0.41394	529.57	0.32915	528.67	0.38171
529.58	0.55439	529.58	0.41695	529.58	0.32885	528.68	0.37997
529.59	0.57461	529.59	0.41673	529.59	0.33147	528.69	0.37496
529.6	0.58401	529.6	0.41677	529.6	0.33317	528.7	0.36722
529.61	0.59559	529.61	0.41621	529.61	0.33223	528.71	0.36258
529.62	0.60084	529.62	0.41486	529.62	0.33657	528.72	0.36506
529.63	0.60091	529.63	0.41497	529.63	0.34091	528.73	0.36699
529.64	0.60177	529.64	0.41441	529.64	0.33826	528.74	0.36863
529.65	0.60709	529.65	0.41639	529.65	0.33332	528.75	0.37243
529.66	0.61055	529.66	0.42038	529.66	0.335	528.76	0.38061
529.67	0.60316	529.67	0.41955	529.67	0.34014	528.77	0.38629
529.68	0.60123	529.68	0.41706	529.68	0.34274	528.78	0.3869
529.69	0.60886	529.69	0.41816	529.69	0.34207	528.79	0.39433
529.7	0.60696	529.7	0.42095	529.7	0.34405	528.8	0.40599
529.71	0.60687	529.71	0.42047	529.71	0.34934	528.81	0.411
529.72	0.6125	529.72	0.4172	529.72	0.35248	528.82	0.41093
529.73	0.61618	529.73	0.41517	529.73	0.35238	528.83	0.40833
529.74	0.60814	529.74	0.41761	529.74	0.35354	528.84	0.40574
529.75	0.59737	529.75	0.41959	529.75	0.35085	528.85	0.40271
529.76	0.59379	529.76	0.41829	529.76	0.3426	528.86	0.39751
529.77	0.59276	529.77	0.41708	529.77	0.33949	528.87	0.39171
529.78	0.5964	529.78	0.41956	529.78	0.34224	528.88	0.38743
529.79	0.59831	529.79	0.42106	529.79	0.34148	528.89	0.38034
529.8	0.59486	529.8	0.42286	529.8	0.3371	528.9	0.3748
529.81	0.58912	529.81	0.42143	529.81	0.34389	528.91	0.37446
529.82	0.58591	529.82	0.42611	529.82	0.35199	528.92	0.38038
529.83	0.58098	529.83	0.43065	529.83	0.35449	528.93	0.38503
529.84	0.56908	529.84	0.42739	529.84	0.3618	528.94	0.38699
529.85	0.5606	529.85	0.42493	529.85	0.37169	528.95	0.38757
529.86	0.5644	529.86	0.43494	529.86	0.38119	528.96	0.38775
529.87	0.57063	529.87	0.44298	529.87	0.38987	528.97	0.38213
529.88	0.57574	529.88	0.44404	529.88	0.39983	528.98	0.3806
529.89	0.58025	529.89	0.44586	529.89	0.4115	528.99	0.38897
529.9	0.58739	529.9	0.45037	529.9	0.42113	529	0.39446
529.91	0.59616	529.91	0.45627	529.91	0.4304	529.01	0.392
529.92	0.60207	529.92	0.4596	529.92	0.43811	529.02	0.39421
529.93	0.6073	529.93	0.46155	529.93	0.44536	529.03	0.39253
529.94	0.61286	529.94	0.46216	529.94	0.45187	529.04	0.39208
529.95	0.62008	529.95	0.46071	529.95	0.46039	529.05	0.38694
529.96	0.62764	529.96	0.46071	529.96	0.46406	529.06	0.37782
529.97	0.62766	529.97	0.46303	529.97	0.46261	529.07	0.37185
529.98	0.62245	529.98	0.46536	529.98	0.46152	529.08	0.36893
529.99	0.61307	529.99	0.46667	529.99	0.46136	529.09	0.36571
530	0.6095	530	0.46771	530	0.46493	529.1	0.36897
530.01	0.60818	530.01	0.47084	530.01	0.46454	529.11	0.36634
530.02	0.60531	530.02	0.47902	530.02	0.4594	529.12	0.362
530.03	0.60205	530.03	0.48678	530.03	0.4613	529.13	0.369
530.04	0.60176	530.04	0.49131	530.04	0.46595	529.14	0.37507
530.05	0.59947	530.05	0.49176	530.05	0.46824	529.15	0.37978
530.06	0.59383	530.06	0.49241	530.06	0.46238	529.16	0.37754
530.07	0.58818	530.07	0.49723	530.07	0.45917	529.17	0.36963
530.08	0.58308	530.08	0.50272	530.08	0.46184	529.18	0.36692
530.09	0.58056	530.09	0.50496	530.09	0.45476	529.19	0.36585
530.1	0.58372	530.1	0.50402	530.1	0.44772	529.2	0.36833
530.11	0.58112	530.11	0.50852	530.11	0.44722	529.21	0.37283
530.12	0.57888	530.12	0.51083	530.12	0.44697	529.22	0.36373
530.13	0.58052	530.13	0.51305	530.13	0.44265	529.23	0.35805
530.14	0.57561	530.14	0.52221	530.14	0.43932	529.24	0.35688
530.15	0.56745	530.15	0.52611	530.15	0.43668	529.25	0.35415
530.16	0.5651	530.16	0.52792	530.16	0.43355	529.26	0.35903
530.17	0.56333	530.17	0.53224	530.17	0.43843	529.27	0.36823
530.18	0.56638	530.18	0.5405	530.18	0.44693	529.28	0.37435
530.19	0.56251	530.19	0.54546	530.19	0.45473	529.29	0.37385
530.2	0.55265	530.2	0.54893	530.2	0.46132	529.3	0.37807
530.21	0.54832	530.21	0.55327	530.21	0.47134	529.31	0.38971
530.22	0.54976	530.22	0.55399	530.22	0.47908	529.32	0.39707
530.23	0.55331	530.23	0.55463	530.23	0.4854	529.33	0.39946
530.24	0.55187	530.24	0.55765	530.24	0.48954	529.34	0.40117
530.25	0.55776	530.25	0.56543	530.25	0.4975	529.35	0.40147
530.26	0.57069	530.26	0.56489	530.26	0.51024	529.36	0.39689
530.27	0.58407	530.27	0.56225	530.27	0.51835	529.37	0.39138
530.28	0.59477	530.28	0.5656	530.28	0.5247	529.38	0.39044
530.29	0.60471	530.29	0.56946	530.29	0.53331	529.39	0.39455
530.3	0.61637	530.3	0.57248	530.3	0.53597	529.4	0.40031
530.31	0.61854	530.31	0.57612	530.31	0.54065	529.41	0.40218
530.32	0.62407	530.32	0.57204	530.32	0.54618	529.42	0.40366
530.33	0.63148	530.33	0.56823	530.33	0.54752	529.43	0.40593
530.34	0.63449	530.34	0.56932	530.34	0.55033	529.44	0.41165
530.35	0.63482	530.35	0.56998	530.35	0.55828	529.45	0.41464
530.36	0.64034	530.36	0.57467	530.36	0.56844	529.46	0.41356
530.37	0.65122	530.37	0.58023	530.37	0.57268	529.47	0.41983
530.38	0.6526	530.38	0.58059	530.38	0.57926	529.48	0.42636
530.39	0.65698	530.39	0.57461	530.39	0.58497	529.49	0.42429
530.4	0.66557	530.4	0.57141	530.4	0.58592	529.5	0.42797
530.41	0.67025	530.41	0.57308	530.41	0.59206	529.51	0.42529
530.42	0.66549	530.42	0.57789	530.42	0.59341	529.52	0.4274
530.43	0.66082	530.43	0.5808	530.43	0.58961	529.53	0.42761
530.44	0.65943	530.44	0.57617	530.44	0.59343	529.54	0.42505
530.45	0.66597	530.45	0.57632	530.45	0.60067	529.55	0.42385
530.46	0.67181	530.46	0.58011	530.46	0.60681	529.56	0.4209
530.47	0.67269	530.47	0.58563	530.47	0.61118	529.57	0.41997
530.48	0.66724	530.48	0.58964	530.48	0.61728	529.58	0.42697
530.49	0.66038	530.49	0.5869	530.49	0.61723	529.59	0.42914
530.5	0.66102	530.5	0.5909	530.5	0.61398	529.6	0.4234
530.51	0.66752	530.51	0.60122	530.51	0.61769	529.61	0.42022
530.52	0.67471	530.52	0.60399	530.52	0.62655	529.62	0.41619
530.53	0.67586	530.53	0.60813	530.53	0.63927	529.63	0.41143
530.54	0.67975	530.54	0.62051	530.54	0.64882	529.64	0.41069
530.55	0.6814	530.55	0.62072	530.55	0.65184	529.65	0.41533
530.56	0.68332	530.56	0.61854	530.56	0.6499	529.66	0.41202
530.57	0.68621	530.57	0.62639	530.57	0.64992	529.67	0.4048
530.58	0.6867	530.58	0.63569	530.58	0.65559	529.68	0.401
530.59	0.68874	530.59	0.63769	530.59	0.65865	529.69	0.40092
530.6	0.69585	530.6	0.64414	530.6	0.65967	529.7	0.39695
530.61	0.70545	530.61	0.65027	530.61	0.65919	529.71	0.39037
530.62	0.72034	530.62	0.65395	530.62	0.6618	529.72	0.39081
530.63	0.73181	530.63	0.66074	530.63	0.6662	529.73	0.39366
530.64	0.73687	530.64	0.66404	530.64	0.66601	529.74	0.40226
530.65	0.74968	530.65	0.66536	530.65	0.65961	529.75	0.41545
530.66	0.76888	530.66	0.6745	530.66	0.66032	529.76	0.42226
530.67	0.7866	530.67	0.681	530.67	0.6653	529.77	0.42818
530.68	0.80054	530.68	0.69039	530.68	0.66256	529.78	0.43412
530.69	0.81613	530.69	0.70071	530.69	0.65506	529.79	0.43773
530.7	0.83367	530.7	0.70649	530.7	0.65289	529.8	0.4468
530.71	0.83772	530.71	0.71085	530.71	0.65751	529.81	0.45477
530.72	0.83945	530.72	0.72068	530.72	0.66186	529.82	0.45413
530.73	0.84747	530.73	0.7274	530.73	0.66153	529.83	0.45887
530.74	0.85681	530.74	0.73215	530.74	0.66137	529.84	0.46763
530.75	0.86106	530.75	0.74064	530.75	0.65719	529.85	0.46996
530.76	0.85866	530.76	0.75292	530.76	0.65343	529.86	0.46979
530.77	0.85706	530.77	0.75788	530.77	0.65853	529.87	0.47568
530.78	0.85702	530.78	0.76082	530.78	0.66245	529.88	0.4767
530.79	0.86432	530.79	0.77126	530.79	0.66622	529.89	0.48079
530.8	0.86925	530.8	0.77928	530.8	0.66929	529.9	0.48443
530.81	0.86865	530.81	0.78395	530.81	0.66976	529.91	0.48469
530.82	0.86544	530.82	0.79027	530.82	0.67308	529.92	0.48939
530.83	0.86824	530.83	0.79377	530.83	0.6756	529.93	0.49737
530.84	0.86942	530.84	0.79936	530.84	0.67593	529.94	0.51445
530.85	0.86374	530.85	0.81057	530.85	0.67603	529.95	0.52967
530.86	0.85983	530.86	0.82222	530.86	0.6804	529.96	0.53256
530.87	0.86132	530.87	0.83174	530.87	0.68607	529.97	0.53148
530.88	0.85311	530.88	0.83275	530.88	0.68823	529.98	0.53009
530.89	0.84583	530.89	0.8388	530.89	0.68981	529.99	0.52338
530.9	0.84119	530.9	0.8451	530.9	0.69311	530	0.52616
530.91	0.84623	530.91	0.83557	530.91	0.69518	530.01	0.52184
530.92	0.85037	530.92	0.82989	530.92	0.69582	530.02	0.51541
530.93	0.84681	530.93	0.82963	530.93	0.70219	530.03	0.51299
530.94	0.84729	530.94	0.83402	530.94	0.69941	530.04	0.50348
530.95	0.85263	530.95	0.837	530.95	0.70044	530.05	0.50308
530.96	0.85626	530.96	0.83503	530.96	0.71351	530.06	0.49715
530.97	0.85544	530.97	0.83581	530.97	0.71995	530.07	0.49835
530.98	0.85207	530.98	0.83387	530.98	0.72559	530.08	0.49352
530.99	0.85575	530.99	0.8363	530.99	0.73147	530.09	0.49274
531	0.87349	531	0.83991	531	0.73767	530.1	0.49648
531.01	0.89125	531.01	0.84108	531.01	0.74091	530.11	0.50147
531.02	0.90522	531.02	0.847	531.02	0.74283	530.12	0.5045
531.03	0.92008	531.03	0.8561	531.03	0.74465	530.13	0.50624
531.04	0.92863	531.04	0.86069	531.04	0.74781	530.14	0.51312
531.05	0.93481	531.05	0.8642	531.05	0.74648	530.15	0.52427
531.06	0.9449	531.06	0.87261	531.06	0.74826	530.16	0.52385
531.07	0.95161	531.07	0.88216	531.07	0.74831	530.17	0.51794
531.08	0.96101	531.08	0.88843	531.08	0.74135	530.18	0.5154
531.09	0.96964	531.09	0.89034	531.09	0.73683	530.19	0.51239
531.1	0.97157	531.1	0.89547	531.1	0.7354	530.2	0.51581
531.11	0.97636	531.11	0.90013	531.11	0.73721	530.21	0.52032
531.12	0.97605	531.12	0.90228	531.12	0.73401	530.22	0.52224
531.13	0.97476	531.13	0.9075	531.13	0.72551	530.23	0.52352
531.14	0.97991	531.14	0.91887	531.14	0.72156	530.24	0.52794
531.15	0.98945	531.15	0.92943	531.15	0.72431	530.25	0.53219
531.16	0.98393	531.16	0.93653	531.16	0.72976	530.26	0.54056
531.17	0.97567	531.17	0.94368	531.17	0.7372	530.27	0.55892
531.18	0.97309	531.18	0.95316	531.18	0.7488	530.28	0.57553
531.19	0.98388	531.19	0.96253	531.19	0.75563	530.29	0.58302
531.2	0.9889	531.2	0.97199	531.2	0.76364	530.3	0.5915
531.21	0.98684	531.21	0.98303	531.21	0.77023	530.31	0.59812
531.22	0.98953	531.22	0.9926	531.22	0.7663	530.32	0.6026
531.23	0.9894	531.23	0.99449	531.23	0.76835	530.33	0.59635
531.24	0.98136	531.24	0.99614	531.24	0.77727	530.34	0.58138
531.25	0.97389	531.25	0.99936	531.25	0.78133	530.35	0.57743
531.26	0.96536	531.26	0.99991	531.26	0.77999	530.36	0.57293
531.27	0.95752	531.27	0.99383	531.27	0.77861	530.37	0.56109
531.28	0.96006	531.28	0.98953	531.28	0.778	530.38	0.55643
531.29	0.96542	531.29	0.99141	531.29	0.78337	530.39	0.56086
531.3	0.95745	531.3	0.99098	531.3	0.78587	530.4	0.55737
531.31	0.95302	531.31	0.99409	531.31	0.78627	530.41	0.54745
531.32	0.95314	531.32	0.99648	531.32	0.78987	530.42	0.55417
531.33	0.94838	531.33	0.99235	531.33	0.79226	530.43	0.56559
531.34	0.94574	531.34	0.98187	531.34	0.78812	530.44	0.57089
531.35	0.93905	531.35	0.97809	531.35	0.78845	530.45	0.58172
531.36	0.94104	531.36	0.97811	531.36	0.79713	530.46	0.58299
531.37	0.95135	531.37	0.97792	531.37	0.80008	530.47	0.5835
531.38	0.95962	531.38	0.97195	531.38	0.80067	530.48	0.58229
531.39	0.96757	531.39	0.96191	531.39	0.79847	530.49	0.582
531.4	0.98291	531.4	0.95549	531.4	0.79706	530.5	0.58668
531.41	0.99407	531.41	0.95054	531.41	0.80429	530.51	0.58581
531.42	0.99557	531.42	0.94189	531.42	0.80266	530.52	0.58197
531.43	0.99933	531.43	0.93417	531.43	0.79288	530.53	0.57963
531.44	1	531.44	0.92982	531.44	0.78319	530.54	0.57899
531.45	0.99508	531.45	0.92611	531.45	0.76798	530.55	0.58025
531.46	0.99089	531.46	0.92299	531.46	0.76083	530.56	0.58443
531.47	0.98937	531.47	0.91834	531.47	0.76117	530.57	0.58607
531.48	0.98016	531.48	0.90911	531.48	0.7604	530.58	0.59471
531.49	0.96977	531.49	0.89865	531.49	0.76292	530.59	0.60803
531.5	0.96433	531.5	0.89226	531.5	0.75892	530.6	0.61538
531.51	0.96707	531.51	0.89722	531.51	0.7553	530.61	0.61744
531.52	0.96778	531.52	0.90527	531.52	0.75454	530.62	0.62581
531.53	0.96534	531.53	0.91086	531.53	0.75501	530.63	0.64546
531.54	0.95174	531.54	0.9114	531.54	0.75717	530.64	0.65267
531.55	0.9393	531.55	0.90853	531.55	0.75555	530.65	0.65214
531.56	0.94137	531.56	0.90416	531.56	0.76519	530.66	0.64889
531.57	0.94226	531.57	0.90071	531.57	0.7714	530.67	0.65474
531.58	0.92952	531.58	0.8991	531.58	0.76784	530.68	0.66085
531.59	0.91608	531.59	0.8989	531.59	0.75918	530.69	0.65318
531.6	0.90831	531.6	0.89468	531.6	0.75675	530.7	0.64994
531.61	0.90642	531.61	0.88641	531.61	0.76023	530.71	0.65507
531.62	0.90479	531.62	0.88479	531.62	0.76279	530.72	0.65658
531.63	0.90371	531.63	0.88339	531.63	0.76293	530.73	0.65805
531.64	0.89533	531.64	0.8828	531.64	0.76183	530.74	0.66417
531.65	0.89239	531.65	0.87942	531.65	0.76535	530.75	0.67597
531.66	0.89749	531.66	0.87526	531.66	0.76902	530.76	0.68238
531.67	0.89901	531.67	0.87739	531.67	0.76877	530.77	0.68898
531.68	0.90344	531.68	0.87698	531.68	0.77422	530.78	0.69923
531.69	0.90444	531.69	0.87061	531.69	0.78419	530.79	0.7006
531.7	0.8927	531.7	0.87242	531.7	0.78571	530.8	0.6998
531.71	0.88474	531.71	0.87426	531.71	0.7866	530.81	0.69887
531.72	0.88391	531.72	0.87003	531.72	0.78945	530.82	0.69757
531.73	0.89214	531.73	0.8657	531.73	0.7835	530.83	0.69968
531.74	0.89147	531.74	0.85884	531.74	0.78106	530.84	0.69718
531.75	0.88099	531.75	0.85678	531.75	0.77676	530.85	0.69397
531.76	0.88336	531.76	0.85492	531.76	0.76662	530.86	0.69259
531.77	0.89485	531.77	0.8525	531.77	0.75509	530.87	0.68906
531.78	0.9034	531.78	0.85138	531.78	0.73948	530.88	0.6949
531.79	0.89668	531.79	0.85177	531.79	0.72664	530.89	0.70389
531.8	0.89794	531.8	0.84978	531.8	0.71476	530.9	0.71358
531.81	0.9016	531.81	0.84525	531.81	0.70538	530.91	0.73054
531.82	0.89898	531.82	0.84139	531.82	0.69737	530.92	0.74982
531.83	0.89859	531.83	0.85127	531.83	0.68664	530.93	0.76654
531.84	0.90312	531.84	0.85596	531.84	0.67415	530.94	0.77683
531.85	0.89948	531.85	0.85492	531.85	0.66541	530.95	0.79263
531.86	0.89324	531.86	0.85482	531.86	0.66145	530.96	0.80534
531.87	0.88393	531.87	0.84747	531.87	0.65528	530.97	0.81187
531.88	0.87189	531.88	0.84665	531.88	0.65279	530.98	0.81854
531.89	0.86516	531.89	0.84404	531.89	0.65218	530.99	0.83038
531.9	0.85907	531.9	0.84068	531.9	0.652	531	0.84872
531.91	0.84778	531.91	0.83677	531.91	0.6563	531.01	0.85209
531.92	0.83011	531.92	0.83231	531.92	0.66156	531.02	0.84973
531.93	0.81203	531.93	0.8319	531.93	0.66631	531.03	0.8595
531.94	0.79395	531.94	0.82923	531.94	0.66386	531.04	0.86771
531.95	0.78398	531.95	0.8263	531.95	0.65372	531.05	0.86951
531.96	0.76991	531.96	0.82705	531.96	0.64722	531.06	0.87449
531.97	0.76181	531.97	0.82915	531.97	0.64533	531.07	0.88875
531.98	0.75543	531.98	0.82174	531.98	0.63746	531.08	0.89107
531.99	0.74473	531.99	0.81322	531.99	0.63288	531.09	0.89498
532	0.7381	532	0.81133	532	0.63512	531.1	0.9042
532.01	0.73113	532.01	0.81061	532.01	0.63521	531.11	0.91529
532.02	0.7221	532.02	0.80757	532.02	0.63058	531.12	0.9245
532.03	0.71812	532.03	0.80387	532.03	0.62323	531.13	0.93564
532.04	0.71237	532.04	0.79617	532.04	0.62067	531.14	0.94357
532.05	0.70126	532.05	0.78651	532.05	0.61323	531.15	0.94064
532.06	0.6878	532.06	0.78163	532.06	0.60759	531.16	0.93938
532.07	0.6796	532.07	0.77725	532.07	0.60731	531.17	0.94152
532.08	0.67608	532.08	0.76945	532.08	0.60483	531.18	0.93838
532.09	0.66935	532.09	0.76197	532.09	0.60023	531.19	0.93323
532.1	0.66836	532.1	0.75862	532.1	0.59445	531.2	0.91848
532.11	0.6701	532.11	0.75571	532.11	0.58973	531.21	0.90296
532.12	0.66738	532.12	0.75339	532.12	0.58718	531.22	0.89599
532.13	0.66665	532.13	0.75005	532.13	0.58397	531.23	0.9024
532.14	0.67172	532.14	0.74406	532.14	0.57789	531.24	0.90843
532.15	0.67421	532.15	0.74002	532.15	0.56789	531.25	0.90686
532.16	0.68082	532.16	0.73605	532.16	0.55734	531.26	0.91028
532.17	0.68144	532.17	0.73389	532.17	0.54913	531.27	0.91438
532.18	0.67747	532.18	0.73168	532.18	0.54513	531.28	0.92295
532.19	0.67239	532.19	0.72562	532.19	0.54136	531.29	0.93814
532.2	0.6704	532.2	0.71634	532.2	0.53444	531.3	0.93772
532.21	0.6618	532.21	0.71301	532.21	0.52549	531.31	0.93584
532.22	0.65497	532.22	0.70476	532.22	0.51791	531.32	0.94475
532.23	0.64702	532.23	0.69005	532.23	0.51283	531.33	0.94385
532.24	0.63874	532.24	0.68298	532.24	0.50586	531.34	0.93041
532.25	0.63204	532.25	0.6768	532.25	0.50059	531.35	0.93097
532.26	0.62589	532.26	0.66638	532.26	0.49638	531.36	0.93171
532.27	0.61983	532.27	0.65721	532.27	0.4921	531.37	0.93217
532.28	0.61406	532.28	0.64794	532.28	0.48581	531.38	0.93765
532.29	0.61	532.29	0.64064	532.29	0.48273	531.39	0.94568
532.3	0.60913	532.3	0.63401	532.3	0.48467	531.4	0.94486
532.31	0.60691	532.31	0.6252	532.31	0.48725	531.41	0.94639
532.32	0.59961	532.32	0.61836	532.32	0.4904	531.42	0.96137
532.33	0.5914	532.33	0.61414	532.33	0.49462	531.43	0.9706
532.34	0.58555	532.34	0.60577	532.34	0.49408	531.44	0.97681
532.35	0.57693	532.35	0.59694	532.35	0.49535	531.45	0.98676
532.36	0.57317	532.36	0.59705	532.36	0.4961	531.46	0.99444
532.37	0.57351	532.37	0.60056	532.37	0.48955	531.47	0.99254
532.38	0.56469	532.38	0.60058	532.38	0.48911	531.48	0.99316
532.39	0.55133	532.39	0.59691	532.39	0.49655	531.49	0.9993
532.4	0.54437	532.4	0.59509	532.4	0.50119	531.5	1
532.41	0.543	532.41	0.59081	532.41	0.49654	531.51	0.98536
532.42	0.54048	532.42	0.58526	532.42	0.492	531.52	0.96773
532.43	0.52742	532.43	0.58067	532.43	0.48988	531.53	0.95165
532.44	0.51731	532.44	0.5801	532.44	0.48611	531.54	0.94724
532.45	0.5153	532.45	0.57475	532.45	0.48574	531.55	0.94716
532.46	0.5118	532.46	0.56791	532.46	0.48382	531.56	0.94433
532.47	0.51134	532.47	0.56675	532.47	0.48033	531.57	0.94949
532.48	0.51124	532.48	0.56827	532.48	0.48004	531.58	0.94619
532.49	0.51116	532.49	0.57036	532.49	0.48168	531.59	0.94948
532.5	0.5144	532.5	0.56787	532.5	0.47335	531.6	0.96668
532.51	0.52007	532.51	0.56326	532.51	0.46704	531.61	0.97481
532.52	0.52771	532.52	0.55869	532.52	0.46569	531.62	0.96607
532.53	0.53848	532.53	0.55474	532.53	0.45566	531.63	0.95629
532.54	0.56064	532.54	0.55264	532.54	0.44504	531.64	0.96054
532.55	0.57237	532.55	0.5498	532.55	0.43464	531.65	0.95516
532.56	0.56235	532.56	0.54622	532.56	0.42972	531.66	0.94256
532.57	0.55122	532.57	0.54001	532.57	0.42316	531.67	0.9302
532.58	0.55049	532.58	0.53469	532.58	0.41301	531.68	0.91539
532.59	0.54868	532.59	0.53248	532.59	0.40283	531.69	0.90351
532.6	0.53771	532.6	0.53279	532.6	0.40134	531.7	0.9097
532.61	0.5299	532.61	0.52928	532.61	0.40001	531.71	0.92137
532.62	0.52482	532.62	0.52577	532.62	0.40114	531.72	0.92115
532.63	0.52142	532.63	0.5263	532.63	0.40142	531.73	0.92539
532.64	0.51174	532.64	0.52562	532.64	0.40128	531.74	0.92711
532.65	0.50704	532.65	0.52458	532.65	0.40216	531.75	0.93133
532.66	0.50729	532.66	0.52722	532.66	0.40089	531.76	0.93895
532.67	0.50878	532.67	0.53535	532.67	0.39856	531.77	0.94663
532.68	0.49839	532.68	0.53739	532.68	0.39453	531.78	0.93725
532.69	0.48765	532.69	0.53315	532.69	0.3897	531.79	0.93083
532.7	0.48054	532.7	0.53124	532.7	0.38637	531.8	0.92242
532.71	0.46766	532.71	0.53334	532.71	0.38107	531.81	0.91336
532.72	0.45302	532.72	0.53649	532.72	0.37809	531.82	0.89398
532.73	0.4437	532.73	0.53707	532.73	0.37948	531.83	0.86839
532.74	0.43397	532.74	0.52998	532.74	0.37493	531.84	0.86209
532.75	0.42902	532.75	0.52724	532.75	0.37082	531.85	0.85619
532.76	0.42712	532.76	0.52692	532.76	0.36779	531.86	0.84708
532.77	0.41845	532.77	0.52047	532.77	0.36186	531.87	0.84196
532.78	0.41932	532.78	0.51527	532.78	0.36616	531.88	0.83712
532.79	0.42069	532.79	0.51651	532.79	0.36806	531.89	0.83736
532.8	0.4105	532.8	0.51666	532.8	0.36805	531.9	0.83231
532.81	0.4067	532.81	0.51574	532.81	0.37003	531.91	0.82154
532.82	0.41065	532.82	0.51608	532.82	0.37602	531.92	0.81573
532.83	0.41759	532.83	0.51441	532.83	0.37903	531.93	0.81045
532.84	0.42577	532.84	0.51549	532.84	0.38106	531.94	0.80018
532.85	0.43635	532.85	0.51676	532.85	0.38242	531.95	0.78865
532.86	0.44364	532.86	0.51728	532.86	0.38059	531.96	0.78176
532.87	0.4496	532.87	0.51559	532.87	0.38309	531.97	0.77276
532.88	0.46006	532.88	0.51306	532.88	0.38304	531.98	0.7578
532.89	0.46999	532.89	0.51262	532.89	0.37773	531.99	0.74266
532.9	0.48097	532.9	0.51175	532.9	0.36937	532	0.73867
532.91	0.48896	532.91	0.51021	532.91	0.36936	532.01	0.73633
532.92	0.49027	532.92	0.51033	532.92	0.37042	532.02	0.72212
532.93	0.49035	532.93	0.50559	532.93	0.37324	532.03	0.70949
532.94	0.48215	532.94	0.49901	532.94	0.37667	532.04	0.70317
532.95	0.47921	532.95	0.49529	532.95	0.38151	532.05	0.69634
532.96	0.48052	532.96	0.49043	532.96	0.38408	532.06	0.69512
532.97	0.47764	532.97	0.48592	532.97	0.38202	532.07	0.69474
532.98	0.47146	532.98	0.48632	532.98	0.38146	532.08	0.69036
532.99	0.46661	532.99	0.48215	532.99	0.38411	532.09	0.68831
533	0.45872	533	0.47596	533	0.38618	532.1	0.69319
533.01	0.45246	533.01	0.47365	533.01	0.38405	532.11	0.69765
533.02	0.44954	533.02	0.46822	533.02	0.38422	532.12	0.6943
533.03	0.44186	533.03	0.46116	533.03	0.39012	532.13	0.68582
533.04	0.43164	533.04	0.45801	533.04	0.3924	532.14	0.68072
533.05	0.42398	533.05	0.4532	533.05	0.39028	532.15	0.67703
533.06	0.41499	533.06	0.45389	533.06	0.39104	532.16	0.66031
533.07	0.40764	533.07	0.45677	533.07	0.39454	532.17	0.64129
533.08	0.3988	533.08	0.45986	533.08	0.39789	532.18	0.63081
533.09	0.39269	533.09	0.46419	533.09	0.3968	532.19	0.62407
533.1	0.38822	533.1	0.46496	533.1	0.39664	532.2	0.61484
533.11	0.38042	533.11	0.46538	533.11	0.39585	532.21	0.60835
533.12	0.37102	533.12	0.47058	533.12	0.39854	532.22	0.59991
533.13	0.36563	533.13	0.4684	533.13	0.40229	532.23	0.59277
533.14	0.36052	533.14	0.46757	533.14	0.40176	532.24	0.59202
533.15	0.35428	533.15	0.47406	533.15	0.40319	532.25	0.58514
533.16	0.35749	533.16	0.47899	533.16	0.41062	532.26	0.57321
533.17	0.36287	533.17	0.47731	533.17	0.41188	532.27	0.56756
533.18	0.36545	533.18	0.47482	533.18	0.40856	532.28	0.56859
533.19	0.36671	533.19	0.47818	533.19	0.40937	532.29	0.56626
533.2	0.36733	533.2	0.48151	533.2	0.42048	532.3	0.55646
533.21	0.37311	533.21	0.48361	533.21	0.4266	532.31	0.55414
533.22	0.38074	533.22	0.48896	533.22	0.42884	532.32	0.54734
533.23	0.38282	533.23	0.49231	533.23	0.43264	532.33	0.52889
533.24	0.38778	533.24	0.48788	533.24	0.43574	532.34	0.51007
533.25	0.39681	533.25	0.48252	533.25	0.4425	532.35	0.49584
533.26	0.40689	533.26	0.48563	533.26	0.44792	532.36	0.49098
533.27	0.41502	533.27	0.49187	533.27	0.45211	532.37	0.48538
533.28	0.42252	533.28	0.49195	533.28	0.45505	532.38	0.48055
533.29	0.42959	533.29	0.48994	533.29	0.4568	532.39	0.48206
533.3	0.43894	533.3	0.4936	533.3	0.46144	532.4	0.48222
533.31	0.44537	533.31	0.49827	533.31	0.46858	532.41	0.48195
533.32	0.45059	533.32	0.49912	533.32	0.46907	532.42	0.47766
533.33	0.45941	533.33	0.50074	533.33	0.46935	532.43	0.47543
533.34	0.46784	533.34	0.50454	533.34	0.47511	532.44	0.48084
533.35	0.47712	533.35	0.50483	533.35	0.48113	532.45	0.48571
533.36	0.48535	533.36	0.50558	533.36	0.48686	532.46	0.48722
533.37	0.4894	533.37	0.50619	533.37	0.48698	532.47	0.49028
533.38	0.49356	533.38	0.50307	533.38	0.48524	532.48	0.47789
533.39	0.49077	533.39	0.50411	533.39	0.49368	532.49	0.46962
533.4	0.48797	533.4	0.50867	533.4	0.50035	532.5	0.46752
533.41	0.49076	533.41	0.51089	533.41	0.49759	532.51	0.45874
533.42	0.4921	533.42	0.51389	533.42	0.49883	532.52	0.44636
533.43	0.49333	533.43	0.51636	533.43	0.49981	532.53	0.43991
533.44	0.48876	533.44	0.51976	533.44	0.50178	532.54	0.43378
533.45	0.48457	533.45	0.52528	533.45	0.50688	532.55	0.43215
533.46	0.48704	533.46	0.526	533.46	0.51218	532.56	0.42636
533.47	0.48779	533.47	0.52577	533.47	0.51504	532.57	0.41628
533.48	0.48254	533.48	0.52983	533.48	0.51667	532.58	0.41586
533.49	0.4806	533.49	0.53341	533.49	0.52274	532.59	0.41066
533.5	0.48605	533.5	0.5368	533.5	0.52983	532.6	0.40601
533.51	0.49032	533.51	0.54281	533.51	0.53461	532.61	0.40189
533.52	0.49381	533.52	0.5467	533.52	0.53697	532.62	0.39799
533.53	0.50018	533.53	0.54625	533.53	0.5388	532.63	0.39477
533.54	0.50295	533.54	0.54406	533.54	0.54556	532.64	0.3889
533.55	0.50108	533.55	0.54617	533.55	0.55445	532.65	0.37911
533.56	0.50433	533.56	0.54871	533.56	0.56158	532.66	0.36948
533.57	0.50521	533.57	0.54809	533.57	0.56815	532.67	0.36307
533.58	0.50381	533.58	0.54653	533.58	0.57571	532.68	0.35942
533.59	0.50216	533.59	0.54683	533.59	0.58273	532.69	0.36321
533.6	0.5106	533.6	0.5472	533.6	0.59024	532.7	0.36879
533.61	0.51474	533.61	0.55042	533.61	0.59724	532.71	0.3695
533.62	0.5133	533.62	0.55372	533.62	0.60623	532.72	0.36703
533.63	0.51474	533.63	0.55245	533.63	0.61697	532.73	0.37945
533.64	0.52107	533.64	0.55508	533.64	0.62203	532.74	0.3918
533.65	0.52883	533.65	0.55804	533.65	0.62141	532.75	0.39817
533.66	0.53924	533.66	0.55749	533.66	0.62481	532.76	0.40855
533.67	0.54731	533.67	0.55648	533.67	0.63257	532.77	0.41883
533.68	0.54939	533.68	0.55813	533.68	0.63592	532.78	0.42541
533.69	0.54746	533.69	0.55966	533.69	0.63667	532.79	0.43101
533.7	0.54764	533.7	0.55853	533.7	0.63593	532.8	0.43162
533.71	0.55524	533.71	0.55967	533.71	0.63031	532.81	0.43469
533.72	0.56615	533.72	0.56317	533.72	0.63527	532.82	0.43786
533.73	0.56434	533.73	0.5673	533.73	0.64259	532.83	0.44006
533.74	0.55261	533.74	0.56595	533.74	0.64561	532.84	0.4486
533.75	0.55282	533.75	0.56651	533.75	0.64874	532.85	0.45011
533.76	0.55491	533.76	0.5664	533.76	0.65276	532.86	0.453
533.77	0.5469	533.77	0.56375	533.77	0.65585	532.87	0.45737
533.78	0.54505	533.78	0.56331	533.78	0.66145	532.88	0.46271
533.79	0.54284	533.79	0.5658	533.79	0.6712	532.89	0.47136
533.8	0.52972	533.8	0.56494	533.8	0.67709	532.9	0.46498
533.81	0.52626	533.81	0.57105	533.81	0.6779	532.91	0.46186
533.82	0.52927	533.82	0.57738	533.82	0.67881	532.92	0.46026
533.83	0.53018	533.83	0.58424	533.83	0.68029	532.93	0.45419
533.84	0.52854	533.84	0.58935	533.84	0.67871	532.94	0.44587
533.85	0.53047	533.85	0.5926	533.85	0.68509	532.95	0.44138
533.86	0.5403	533.86	0.5978	533.86	0.692	532.96	0.43941
533.87	0.54051	533.87	0.60628	533.87	0.69468	532.97	0.43687
533.88	0.53758	533.88	0.60939	533.88	0.6921	532.98	0.43072
533.89	0.53794	533.89	0.6155	533.89	0.70176	532.99	0.42826
533.9	0.54233	533.9	0.61712	533.9	0.70729	533	0.42809
533.91	0.53841	533.91	0.61826	533.91	0.71065	533.01	0.42419
533.92	0.53848	533.92	0.61913	533.92	0.72137	533.02	0.42004
533.93	0.54105	533.93	0.62055	533.93	0.72603	533.03	0.42186
533.94	0.53569	533.94	0.62443	533.94	0.72655	533.04	0.43077
533.95	0.5346	533.95	0.6287	533.95	0.73647	533.05	0.43849
533.96	0.54239	533.96	0.6326	533.96	0.7462	533.06	0.44599
533.97	0.55474	533.97	0.63876	533.97	0.75039	533.07	0.45334
533.98	0.56016	533.98	0.64483	533.98	0.75147	533.08	0.45617
533.99	0.56801	533.99	0.64857	533.99	0.74858	533.09	0.45596
534	0.5814	534	0.65411	534	0.74875	533.1	0.45922
534.01	0.59437	534.01	0.65824	534.01	0.75005	533.11	0.46248
534.02	0.60514	534.02	0.66282	534.02	0.752	533.12	0.45844
534.03	0.61498	534.03	0.66824	534.03	0.74919	533.13	0.45491
534.04	0.6316	534.04	0.67332	534.04	0.74625	533.14	0.44902
534.05	0.64641	534.05	0.67596	534.05	0.74669	533.15	0.44385
534.06	0.64223	534.06	0.67227	534.06	0.743	533.16	0.44008
534.07	0.63543	534.07	0.67373	534.07	0.74259	533.17	0.43315
534.08	0.63919	534.08	0.67736	534.08	0.7468	533.18	0.42898
534.09	0.63773	534.09	0.67901	534.09	0.74849	533.19	0.42827
534.1	0.63407	534.1	0.67956	534.1	0.75169	533.2	0.42787
534.11	0.63138	534.11	0.68456	534.11	0.75615	533.21	0.42594
534.12	0.65443	534.12	0.68662	534.12	0.75797	533.22	0.42532
534.13	0.62394	534.13	0.68505	534.13	0.75779	533.23	0.42565
534.14	0.62642	534.14	0.68647	534.14	0.75824	533.24	0.42793
534.15	0.63825	534.15	0.6947	534.15	0.75999	533.25	0.43174
534.16	0.64854	534.16	0.69944	534.16	0.76366	533.26	0.43066
534.17	0.64997	534.17	0.70077	534.17	0.76935	533.27	0.4281
534.18	0.65791	534.18	0.70339	534.18	0.76588	533.28	0.42607
534.19	0.65865	534.19	0.70832	534.19	0.76627	533.29	0.42082
534.2	0.65982	534.2	0.71458	534.2	0.76827	533.3	0.41532
534.21	0.66113	534.21	0.72307	534.21	0.7686	533.31	0.40944
534.22	0.66185	534.22	0.72944	534.22	0.76935	533.32	0.40099
534.23	0.66239	534.23	0.73585	534.23	0.77497	533.33	0.39041
534.24	0.66034	534.24	0.7453	534.24	0.78031	533.34	0.3814
534.25	0.6613	534.25	0.7529	534.25	0.78603	533.35	0.37377
534.26	0.66264	534.26	0.75738	534.26	0.78771	533.36	0.3647
534.27	0.66383	534.27	0.76209	534.27	0.79208	533.37	0.35923
534.28	0.66769	534.28	0.77037	534.28	0.79969	533.38	0.35483
534.29	0.67481	534.29	0.77696	534.29	0.80413	533.39	0.35242
534.3	0.67915	534.3	0.78482	534.3	0.80829	533.4	0.34894
534.31	0.68571	534.31	0.79715	534.31	0.81429	533.41	0.34713
534.32	0.69399	534.32	0.80781	534.32	0.8197	533.42	0.34626
534.33	0.70078	534.33	0.81328	534.33	0.82674	533.43	0.34608
534.34	0.7104	534.34	0.81323	534.34	0.83348	533.44	0.35278
534.35	0.72662	534.35	0.81627	534.35	0.8362	533.45	0.35675
534.36	0.74083	534.36	0.82211	534.36	0.83714	533.46	0.35652
534.37	0.75251	534.37	0.82499	534.37	0.83985	533.47	0.34951
534.38	0.76104	534.38	0.82568	534.38	0.84536	533.48	0.34038
534.39	0.76181	534.39	0.82743	534.39	0.85105	533.49	0.34129
534.4	0.76269	534.4	0.8263	534.4	0.85312	533.5	0.34756
534.41	0.76834	534.41	0.82502	534.41	0.85756	533.51	0.34475
534.42	0.77592	534.42	0.82638	534.42	0.86321	533.52	0.34286
534.43	0.78771	534.43	0.82758	534.43	0.86452	533.53	0.34555
534.44	0.79409	534.44	0.82767	534.44	0.86715	533.54	0.34946
534.45	0.79751	534.45	0.82554	534.45	0.86868	533.55	0.36047
534.46	0.79914	534.46	0.82882	534.46	0.87322	533.56	0.36686
534.47	0.80096	534.47	0.8383	534.47	0.87967	533.57	0.37047
534.48	0.80827	534.48	0.84227	534.48	0.88388	533.58	0.37889
534.49	0.81245	534.49	0.83954	534.49	0.88608	533.59	0.38646
534.5	0.81403	534.5	0.83821	534.5	0.89008	533.6	0.39782
534.51	0.81589	534.51	0.84028	534.51	0.89207	533.61	0.41135
534.52	0.81637	534.52	0.84485	534.52	0.8918	533.62	0.41725
534.53	0.81323	534.53	0.84955	534.53	0.89378	533.63	0.42103
534.54	0.8084	534.54	0.8496	534.54	0.89336	533.64	0.42757
534.55	0.80402	534.55	0.84809	534.55	0.8947	533.65	0.43722
534.56	0.80046	534.56	0.84694	534.56	0.89626	533.66	0.44164
534.57	0.79829	534.57	0.84505	534.57	0.89379	533.67	0.44421
534.58	0.79671	534.58	0.84835	534.58	0.8925	533.68	0.44237
534.59	0.79117	534.59	0.85446	534.59	0.89787	533.69	0.44209
534.6	0.78323	534.6	0.8608	534.6	0.90213	533.7	0.44149
534.61	0.77657	534.61	0.86573	534.61	0.9055	533.71	0.44264
534.62	0.76909	534.62	0.86766	534.62	0.9078	533.72	0.45695
534.63	0.76471	534.63	0.86794	534.63	0.91251	533.73	0.46694
534.64	0.76444	534.64	0.87029	534.64	0.91728	533.74	0.46755
534.65	0.76439	534.65	0.87211	534.65	0.91429	533.75	0.4695
534.66	0.75604	534.66	0.8759	534.66	0.91489	533.76	0.47781
534.67	0.74939	534.67	0.87964	534.67	0.91909	533.77	0.48333
534.68	0.75275	534.68	0.88071	534.68	0.92278	533.78	0.48131
534.69	0.75371	534.69	0.88109	534.69	0.92671	533.79	0.47952
534.7	0.75665	534.7	0.88314	534.7	0.92919	533.8	0.48061
534.71	0.76757	534.71	0.89386	534.71	0.92954	533.81	0.48065
534.72	0.77566	534.72	0.8948	534.72	0.92489	533.82	0.48181
534.73	0.77373	534.73	0.89192	534.73	0.92461	533.83	0.48017
534.74	0.76996	534.74	0.89368	534.74	0.92666	533.84	0.47924
534.75	0.77229	534.75	0.8943	534.75	0.92252	533.85	0.4829
534.76	0.78516	534.76	0.89177	534.76	0.91658	533.86	0.4853
534.77	0.80064	534.77	0.89107	534.77	0.91442	533.87	0.49123
534.78	0.81074	534.78	0.89437	534.78	0.9152	533.88	0.49799
534.79	0.81347	534.79	0.89902	534.79	0.91107	533.89	0.50607
534.8	0.81548	534.8	0.90011	534.8	0.91055	533.9	0.51628
534.81	0.82096	534.81	0.9018	534.81	0.91181	533.91	0.52547
534.82	0.82238	534.82	0.90089	534.82	0.91263	533.92	0.53508
534.83	0.82685	534.83	0.89609	534.83	0.91437	533.93	0.5477
534.84	0.83018	534.84	0.89546	534.84	0.9193	533.94	0.55321
534.85	0.82691	534.85	0.89734	534.85	0.91786	533.95	0.55761
534.86	0.82209	534.86	0.89859	534.86	0.91299	533.96	0.5636
534.87	0.82202	534.87	0.89545	534.87	0.91171	533.97	0.56585
534.88	0.81866	534.88	0.88975	534.88	0.90944	533.98	0.56554
534.89	0.81213	534.89	0.89059	534.89	0.90436	533.99	0.56739
534.9	0.80615	534.9	0.89109	534.9	0.90547	534	0.57037
534.91	0.79926	534.91	0.89094	534.91	0.90232	534.01	0.57379
534.92	0.79143	534.92	0.89613	534.92	0.90214	534.02	0.57952
534.93	0.78439	534.93	0.90245	534.93	0.90603	534.03	0.59217
534.94	0.77212	534.94	0.90462	534.94	0.9096	534.04	0.60437
534.95	0.76417	534.95	0.90093	534.95	0.91248	534.05	0.60892
534.96	0.76826	534.96	0.89899	534.96	0.91387	534.06	0.61258
534.97	0.77032	534.97	0.902	534.97	0.90978	534.07	0.617
534.98	0.77367	534.98	0.9125	534.98	0.90169	534.08	0.62159
534.99	0.77755	534.99	0.91889	534.99	0.90207	534.09	0.62755
535	0.77691	535	0.91372	535	0.90781	534.1	0.63219
535.01	0.77469	535.01	0.91458	535.01	0.90804	534.11	0.63559
535.02	0.77668	535.02	0.92005	535.02	0.90533	534.12	0.63877
535.03	0.7766	535.03	0.92661	535.03	0.90395	534.13	0.63911
535.04	0.77351	535.04	0.9269	535.04	0.90556	534.14	0.63745
535.05	0.76813	535.05	0.92741	535.05	0.91048	534.15	0.63264
535.06	0.7589	535.06	0.92969	535.06	0.91228	534.16	0.62812
535.07	0.74493	535.07	0.92741	535.07	0.91035	534.17	0.62528
535.08	0.73947	535.08	0.92388	535.08	0.90786	534.18	0.6283
535.09	0.73816	535.09	0.92445	535.09	0.90983	534.19	0.63393
535.1	0.7345	535.1	0.92819	535.1	0.91402	534.2	0.64129
535.11	0.73067	535.11	0.92758	535.11	0.91408	534.21	0.65078
535.12	0.73371	535.12	0.92659	535.12	0.91396	534.22	0.65579
535.13	0.7385	535.13	0.92756	535.13	0.91567	534.23	0.66081
535.14	0.74196	535.14	0.92645	535.14	0.91973	534.24	0.66762
535.15	0.74264	535.15	0.92488	535.15	0.91555	534.25	0.67539
535.16	0.74534	535.16	0.92282	535.16	0.91151	534.26	0.68241
535.17	0.74951	535.17	0.92044	535.17	0.90412	534.27	0.68139
535.18	0.75093	535.18	0.92267	535.18	0.89633	534.28	0.67325
535.19	0.74989	535.19	0.91953	535.19	0.89361	534.29	0.66995
535.2	0.74808	535.2	0.91629	535.2	0.89329	534.3	0.67315
535.21	0.74184	535.21	0.91693	535.21	0.89158	534.31	0.67753
535.22	0.73514	535.22	0.91111	535.22	0.89289	534.32	0.67764
535.23	0.72912	535.23	0.90598	535.23	0.89352	534.33	0.67254
535.24	0.72243	535.24	0.90567	535.24	0.88756	534.34	0.66566
535.25	0.72133	535.25	0.89928	535.25	0.8834	534.35	0.66385
535.26	0.71834	535.26	0.89612	535.26	0.88204	534.36	0.66808
535.27	0.71378	535.27	0.89113	535.27	0.87845	534.37	0.67274
535.28	0.70313	535.28	0.88529	535.28	0.8744	534.38	0.67594
535.29	0.69779	535.29	0.88766	535.29	0.87194	534.39	0.67772
535.3	0.70003	535.3	0.88925	535.3	0.8696	534.4	0.68107
535.31	0.70401	535.31	0.88554	535.31	0.86761	534.41	0.68927
535.32	0.70399	535.32	0.88721	535.32	0.86569	534.42	0.70207
535.33	0.70228	535.33	0.88922	535.33	0.86223	534.43	0.71075
535.34	0.70908	535.34	0.88717	535.34	0.85996	534.44	0.71274
535.35	0.70983	535.35	0.88469	535.35	0.85785	534.45	0.72302
535.36	0.7007	535.36	0.88605	535.36	0.85456	534.46	0.74509
535.37	0.70395	535.37	0.88601	535.37	0.85033	534.47	0.74937
535.38	0.70609	535.38	0.87781	535.38	0.84834	534.48	0.74959
535.39	0.70139	535.39	0.87733	535.39	0.84718	534.49	0.75805
535.4	0.69831	535.4	0.87706	535.4	0.84126	534.5	0.75478
535.41	0.69289	535.41	0.87754	535.41	0.83579	534.51	0.75617
535.42	0.68616	535.42	0.88029	535.42	0.83629	534.52	0.76243
535.43	0.68342	535.43	0.87884	535.43	0.84142	534.53	0.76567
535.44	0.68112	535.44	0.87283	535.44	0.84127	534.54	0.76422
535.45	0.68148	535.45	0.86901	535.45	0.84327	534.55	0.76928
535.46	0.68716	535.46	0.87211	535.46	0.84795	534.56	0.77574
535.47	0.69025	535.47	0.87278	535.47	0.84989	534.57	0.77837
535.48	0.69264	535.48	0.87311	535.48	0.84885	534.58	0.77654
535.49	0.6973	535.49	0.87369	535.49	0.85175	534.59	0.77477
535.5	0.70711	535.5	0.87623	535.5	0.85686	534.6	0.77259
535.51	0.71405	535.51	0.87932	535.51	0.85819	534.61	0.77014
535.52	0.71677	535.52	0.87803	535.52	0.85774	534.62	0.76935
535.53	0.72335	535.53	0.8769	535.53	0.85376	534.63	0.76441
535.54	0.72247	535.54	0.87609	535.54	0.84962	534.64	0.75838
535.55	0.71334	535.55	0.87561	535.55	0.8458	534.65	0.74914
535.56	0.71042	535.56	0.87122	535.56	0.84533	534.66	0.73787
535.57	0.71158	535.57	0.86918	535.57	0.84489	534.67	0.72516
535.58	0.7113	535.58	0.8677	535.58	0.84828	534.68	0.7171
535.59	0.71365	535.59	0.86614	535.59	0.85712	534.69	0.71291
535.6	0.71582	535.6	0.86604	535.6	0.86334	534.7	0.71063
535.61	0.71919	535.61	0.86947	535.61	0.86676	534.71	0.70589
535.62	0.7234	535.62	0.87716	535.62	0.86846	534.72	0.71116
535.63	0.72697	535.63	0.88277	535.63	0.87057	534.73	0.71464
535.64	0.72978	535.64	0.88344	535.64	0.87367	534.74	0.71613
535.65	0.73236	535.65	0.88377	535.65	0.87084	534.75	0.72032
535.66	0.73881	535.66	0.88629	535.66	0.86935	534.76	0.72192
535.67	0.74277	535.67	0.88956	535.67	0.87119	534.77	0.72144
535.68	0.74329	535.68	0.89335	535.68	0.87126	534.78	0.7172
535.69	0.74235	535.69	0.89917	535.69	0.87279	534.79	0.71351
535.7	0.74264	535.7	0.90719	535.7	0.87125	534.8	0.7061
535.71	0.73565	535.71	0.90859	535.71	0.86931	534.81	0.70004
535.72	0.72441	535.72	0.90837	535.72	0.87176	534.82	0.69662
535.73	0.71976	535.73	0.90383	535.73	0.86824	534.83	0.68741
535.74	0.72114	535.74	0.90278	535.74	0.86694	534.84	0.68164
535.75	0.71349	535.75	0.90307	535.75	0.86556	534.85	0.67859
535.76	0.70261	535.76	0.89977	535.76	0.86551	534.86	0.67135
535.77	0.70283	535.77	0.89819	535.77	0.86607	534.87	0.67135
535.78	0.70578	535.78	0.90144	535.78	0.8674	534.88	0.67536
535.79	0.70186	535.79	0.90327	535.79	0.86948	534.89	0.6747
535.8	0.6979	535.8	0.90276	535.8	0.86821	534.9	0.67157
535.81	0.69216	535.81	0.90822	535.81	0.86649	534.91	0.67689
535.82	0.69087	535.82	0.91627	535.82	0.86869	534.92	0.6847
535.83	0.69972	535.83	0.91673	535.83	0.87346	534.93	0.68872
535.84	0.71367	535.84	0.91771	535.84	0.88025	534.94	0.69191
535.85	0.72256	535.85	0.91986	535.85	0.88264	534.95	0.68954
535.86	0.7256	535.86	0.92056	535.86	0.88207	534.96	0.68696
535.87	0.72598	535.87	0.92224	535.87	0.88288	534.97	0.68427
535.88	0.72663	535.88	0.92101	535.88	0.88367	534.98	0.68492
535.89	0.73314	535.89	0.91817	535.89	0.88077	534.99	0.68441
535.9	0.73722	535.9	0.91435	535.9	0.87781	535	0.67211
535.91	0.73989	535.91	0.90909	535.91	0.87639	535.01	0.6595
535.92	0.74448	535.92	0.90799	535.92	0.87493	535.02	0.65254
535.93	0.74321	535.93	0.90673	535.93	0.87913	535.03	0.64723
535.94	0.73957	535.94	0.90249	535.94	0.88134	535.04	0.64571
535.95	0.73826	535.95	0.9032	535.95	0.88184	535.05	0.64008
535.96	0.73573	535.96	0.90237	535.96	0.8854	535.06	0.63897
535.97	0.74129	535.97	0.89798	535.97	0.89269	535.07	0.64214
535.98	0.75023	535.98	0.89243	535.98	0.89675	535.08	0.64462
535.99	0.75344	535.99	0.89092	535.99	0.90069	535.09	0.64546
536	0.75367	536	0.88969	536	0.90893	535.1	0.65096
536.01	0.7578	536.01	0.88936	536.01	0.9171	535.11	0.64742
536.02	0.76483	536.02	0.89156	536.02	0.92023	535.12	0.64301
536.03	0.77041	536.03	0.88945	536.03	0.92904	535.13	0.63916
536.04	0.77153	536.04	0.88689	536.04	0.93504	535.14	0.63911
536.05	0.7679	536.05	0.88695	536.05	0.93447	535.15	0.63863
536.06	0.76551	536.06	0.88888	536.06	0.93685	535.16	0.63635
536.07	0.767	536.07	0.89299	536.07	0.93724	535.17	0.62991
536.08	0.76451	536.08	0.89775	536.08	0.93643	535.18	0.6174
536.09	0.7542	536.09	0.90295	536.09	0.93686	535.19	0.60661
536.1	0.74851	536.1	0.89906	536.1	0.93666	535.2	0.59903
536.11	0.74855	536.11	0.90239	536.11	0.93761	535.21	0.59529
536.12	0.7449	536.12	0.90413	536.12	0.93753	535.22	0.58975
536.13	0.74209	536.13	0.90663	536.13	0.93445	535.23	0.58548
536.14	0.74336	536.14	0.91021	536.14	0.92978	535.24	0.58969
536.15	0.74417	536.15	0.90968	536.15	0.93209	535.25	0.59171
536.16	0.74949	536.16	0.90919	536.16	0.93232	535.26	0.5883
536.17	0.75152	536.17	0.91196	536.17	0.9308	535.27	0.58526
536.18	0.74614	536.18	0.91334	536.18	0.93106	535.28	0.58514
536.19	0.74565	536.19	0.91132	536.19	0.92718	535.29	0.59416
536.2	0.75427	536.2	0.91364	536.2	0.92569	535.3	0.59384
536.21	0.76294	536.21	0.91423	536.21	0.93075	535.31	0.58888
536.22	0.77037	536.22	0.91145	536.22	0.93529	535.32	0.58785
536.23	0.77857	536.23	0.91158	536.23	0.93411	535.33	0.58211
536.24	0.78804	536.24	0.91307	536.24	0.93517	535.34	0.57508
536.25	0.79537	536.25	0.90854	536.25	0.93465	535.35	0.57195
536.26	0.79953	536.26	0.90381	536.26	0.93455	535.36	0.573
536.27	0.80042	536.27	0.90358	536.27	0.93573	535.37	0.57711
536.28	0.81212	536.28	0.89835	536.28	0.93812	535.38	0.57943
536.29	0.81963	536.29	0.89051	536.29	0.94055	535.39	0.58101
536.3	0.81915	536.3	0.88854	536.3	0.94282	535.4	0.5843
536.31	0.81904	536.31	0.89148	536.31	0.9465	535.41	0.58667
536.32	0.82366	536.32	0.89514	536.32	0.95113	535.42	0.58327
536.33	0.82277	536.33	0.89894	536.33	0.95365	535.43	0.58665
536.34	0.82275	536.34	0.9008	536.34	0.95015	535.44	0.59847
536.35	0.82585	536.35	0.90383	536.35	0.94814	535.45	0.60534
536.36	0.82488	536.36	0.90549	536.36	0.95195	535.46	0.60879
536.37	0.82304	536.37	0.90562	536.37	0.95482	535.47	0.61209
536.38	0.82526	536.38	0.90432	536.38	0.95585	535.48	0.61486
536.39	0.82493	536.39	0.90255	536.39	0.95484	535.49	0.6135
536.4	0.81456	536.4	0.90103	536.4	0.95459	535.5	0.61645
536.41	0.80756	536.41	0.90352	536.41	0.95652	535.51	0.6251
536.42	0.80058	536.42	0.90396	536.42	0.95436	535.52	0.62704
536.43	0.79683	536.43	0.89976	536.43	0.95184	535.53	0.61845
536.44	0.79381	536.44	0.89521	536.44	0.95022	535.54	0.61227
536.45	0.79277	536.45	0.89105	536.45	0.94536	535.55	0.61714
536.46	0.7945	536.46	0.89031	536.46	0.94164	535.56	0.62478
536.47	0.78844	536.47	0.89299	536.47	0.93758	535.57	0.63098
536.48	0.77838	536.48	0.89526	536.48	0.9288	535.58	0.63216
536.49	0.77331	536.49	0.89539	536.49	0.92018	535.59	0.63357
536.5	0.77622	536.5	0.89872	536.5	0.91278	535.6	0.63098
536.51	0.78115	536.51	0.90209	536.51	0.90729	535.61	0.63697
536.52	0.77995	536.52	0.90664	536.52	0.90307	535.62	0.64396
536.53	0.77467	536.53	0.91031	536.53	0.90241	535.63	0.64159
536.54	0.76856	536.54	0.91488	536.54	0.89682	535.64	0.63945
536.55	0.76496	536.55	0.9142	536.55	0.88684	535.65	0.63508
536.56	0.76342	536.56	0.91202	536.56	0.88222	535.66	0.62667
536.57	0.763	536.57	0.90675	536.57	0.88481	535.67	0.61752
536.58	0.76489	536.58	0.90236	536.58	0.88835	535.68	0.60878
536.59	0.76749	536.59	0.89942	536.59	0.88442	535.69	0.60419
536.6	0.77044	536.6	0.89999	536.6	0.88568	535.7	0.6042
536.61	0.76543	536.61	0.89904	536.61	0.89073	535.71	0.60604
536.62	0.76486	536.62	0.8934	536.62	0.89415	535.72	0.60397
536.63	0.76873	536.63	0.88656	536.63	0.89784	535.73	0.60097
536.64	0.77423	536.64	0.88877	536.64	0.89945	535.74	0.60169
536.65	0.78577	536.65	0.89095	536.65	0.89423	535.75	0.60285
536.66	0.79589	536.66	0.88921	536.66	0.89297	535.76	0.59784
536.67	0.79578	536.67	0.88951	536.67	0.89235	535.77	0.59814
536.68	0.79729	536.68	0.88914	536.68	0.88753	535.78	0.60335
536.69	0.80322	536.69	0.88942	536.69	0.88462	535.79	0.60705
536.7	0.80673	536.7	0.89231	536.7	0.88341	535.8	0.60709
536.71	0.80949	536.71	0.89601	536.71	0.87937	535.81	0.60571
536.72	0.80921	536.72	0.89699	536.72	0.87522	535.82	0.604
536.73	0.80994	536.73	0.89161	536.73	0.87485	535.83	0.60018
536.74	0.81096	536.74	0.88478	536.74	0.87511	535.84	0.59786
536.75	0.81403	536.75	0.88491	536.75	0.87562	535.85	0.59648
536.76	0.8231	536.76	0.88527	536.76	0.87505	535.86	0.59682
536.77	0.8244	536.77	0.88049	536.77	0.87939	535.87	0.59913
536.78	0.82155	536.78	0.87703	536.78	0.88396	535.88	0.60484
536.79	0.82055	536.79	0.87694	536.79	0.88517	535.89	0.61097
536.8	0.81697	536.8	0.87485	536.8	0.88668	535.9	0.60685
536.81	0.82002	536.81	0.87336	536.81	0.88951	535.91	0.61124
536.82	0.82158	536.82	0.87193	536.82	0.89198	535.92	0.62266
536.83	0.81907	536.83	0.87245	536.83	0.89352	535.93	0.63228
536.84	0.82072	536.84	0.87739	536.84	0.8907	535.94	0.64043
536.85	0.82366	536.85	0.87997	536.85	0.88683	535.95	0.64698
536.86	0.82739	536.86	0.88156	536.86	0.8854	535.96	0.64711
536.87	0.83203	536.87	0.88513	536.87	0.8836	535.97	0.64253
536.88	0.83118	536.88	0.88985	536.88	0.88043	535.98	0.63813
536.89	0.82671	536.89	0.88835	536.89	0.87922	535.99	0.64429
536.9	0.8228	536.9	0.89549	536.9	0.87916	536	0.64734
536.91	0.82298	536.91	0.90292	536.91	0.87578	536.01	0.64986
536.92	0.82154	536.92	0.90512	536.92	0.87244	536.02	0.64918
536.93	0.82434	536.93	0.90196	536.93	0.87625	536.03	0.64378
536.94	0.82368	536.94	0.89917	536.94	0.88477	536.04	0.6462
536.95	0.8216	536.95	0.90022	536.95	0.8962	536.05	0.65232
536.96	0.82241	536.96	0.90041	536.96	0.90134	536.06	0.66153
536.97	0.82264	536.97	0.90391	536.97	0.90199	536.07	0.66757
536.98	0.82665	536.98	0.90644	536.98	0.90839	536.08	0.67309
536.99	0.83387	536.99	0.91057	536.99	0.92302	536.09	0.67688
537	0.8452	537	0.91547	537	0.9332	536.1	0.6748
537.01	0.85751	537.01	0.92001	537.01	0.93783	536.11	0.67624
537.02	0.86823	537.02	0.92413	537.02	0.94599	536.12	0.68518
537.03	0.8728	537.03	0.92849	537.03	0.95026	536.13	0.69053
537.04	0.87071	537.04	0.93049	537.04	0.95425	536.14	0.68787
537.05	0.86578	537.05	0.93254	537.05	0.95712	536.15	0.69205
537.06	0.86376	537.06	0.93457	537.06	0.95779	536.16	0.70318
537.07	0.86063	537.07	0.93195	537.07	0.9542	536.17	0.71143
537.08	0.85274	537.08	0.93244	537.08	0.9452	536.18	0.71128
537.09	0.8464	537.09	0.93144	537.09	0.93798	536.19	0.70336
537.1	0.84338	537.1	0.92732	537.1	0.93932	536.2	0.70119
537.11	0.83857	537.11	0.92952	537.11	0.94327	536.21	0.70592
537.12	0.83389	537.12	0.93444	537.12	0.94109	536.22	0.71388
537.13	0.83359	537.13	0.93887	537.13	0.93988	536.23	0.71734
537.14	0.83356	537.14	0.94199	537.14	0.94852	536.24	0.71412
537.15	0.83227	537.15	0.94252	537.15	0.94887	536.25	0.71624
537.16	0.83047	537.16	0.94197	537.16	0.94797	536.26	0.71742
537.17	0.83377	537.17	0.94278	537.17	0.95312	536.27	0.71506
537.18	0.8438	537.18	0.9436	537.18	0.9552	536.28	0.71517
537.19	0.85293	537.19	0.94255	537.19	0.95669	536.29	0.71297
537.2	0.86211	537.2	0.94225	537.2	0.9541	536.3	0.70487
537.21	0.86536	537.21	0.94184	537.21	0.9479	536.31	0.70052
537.22	0.86387	537.22	0.94272	537.22	0.94725	536.32	0.6996
537.23	0.86337	537.23	0.94454	537.23	0.9472	536.33	0.69527
537.24	0.86872	537.24	0.94613	537.24	0.95533	536.34	0.68743
537.25	0.87133	537.25	0.94808	537.25	0.9522	536.35	0.67958
537.26	0.86935	537.26	0.95013	537.26	0.94891	536.36	0.67192
537.27	0.86541	537.27	0.95112	537.27	0.95097	536.37	0.66508
537.28	0.85953	537.28	0.95188	537.28	0.95596	536.38	0.65999
537.29	0.85654	537.29	0.94772	537.29	0.95865	536.39	0.65659
537.3	0.85481	537.3	0.94471	537.3	0.96021	536.4	0.65721
537.31	0.84834	537.31	0.94151	537.31	0.96114	536.41	0.65015
537.32	0.84406	537.32	0.93903	537.32	0.9651	536.42	0.65007
537.33	0.85041	537.33	0.93885	537.33	0.96943	536.43	0.65732
537.34	0.85097	537.34	0.94111	537.34	0.9744	536.44	0.65718
537.35	0.84915	537.35	0.94711	537.35	0.97764	536.45	0.65307
537.36	0.85496	537.36	0.94707	537.36	0.98061	536.46	0.64681
537.37	0.85997	537.37	0.9488	537.37	0.98285	536.47	0.6472
537.38	0.86667	537.38	0.95382	537.38	0.98563	536.48	0.6558
537.39	0.87796	537.39	0.95634	537.39	0.98878	536.49	0.66137
537.4	0.88705	537.4	0.95811	537.4	0.98879	536.5	0.66023
537.41	0.8924	537.41	0.96365	537.41	0.98075	536.51	0.66183
537.42	0.88994	537.42	0.96467	537.42	0.97722	536.52	0.66971
537.43	0.89249	537.43	0.96431	537.43	0.97604	536.53	0.67188
537.44	0.89428	537.44	0.96537	537.44	0.96951	536.54	0.66506
537.45	0.88734	537.45	0.96867	537.45	0.97123	536.55	0.66379
537.46	0.88527	537.46	0.96705	537.46	0.9748	536.56	0.66691
537.47	0.89092	537.47	0.9664	537.47	0.97415	536.57	0.67644
537.48	0.89534	537.48	0.96795	537.48	0.97516	536.58	0.68595
537.49	0.89505	537.49	0.97432	537.49	0.97052	536.59	0.69146
537.5	0.89564	537.5	0.97635	537.5	0.96881	536.6	0.69144
537.51	0.89926	537.51	0.97235	537.51	0.96417	536.61	0.69556
537.52	0.9046	537.52	0.97354	537.52	0.95452	536.62	0.70761
537.53	0.90496	537.53	0.97517	537.53	0.95014	536.63	0.7193
537.54	0.89991	537.54	0.97392	537.54	0.94618	536.64	0.72625
537.55	0.89341	537.55	0.97216	537.55	0.93407	536.65	0.7276
537.56	0.88876	537.56	0.97364	537.56	0.92681	536.66	0.72767
537.57	0.88009	537.57	0.97093	537.57	0.9224	536.67	0.74309
537.58	0.87101	537.58	0.96497	537.58	0.92023	536.68	0.75292
537.59	0.86443	537.59	0.95902	537.59	0.91695	536.69	0.7417
537.6	0.85576	537.6	0.95603	537.6	0.91296	536.7	0.73665
537.61	0.84934	537.61	0.95306	537.61	0.91243	536.71	0.73334
537.62	0.84235	537.62	0.95462	537.62	0.9094	536.72	0.7297
537.63	0.84197	537.63	0.95781	537.63	0.90738	536.73	0.72667
537.64	0.84538	537.64	0.96253	537.64	0.91109	536.74	0.7315
537.65	0.84161	537.65	0.96229	537.65	0.91275	536.75	0.74006
537.66	0.83356	537.66	0.96491	537.66	0.91473	536.76	0.742
537.67	0.83601	537.67	0.97006	537.67	0.91342	536.77	0.73568
537.68	0.83883	537.68	0.97137	537.68	0.91133	536.78	0.72721
537.69	0.83875	537.69	0.97109	537.69	0.91522	536.79	0.72335
537.7	0.83517	537.7	0.97224	537.7	0.91721	536.8	0.7192
537.71	0.83428	537.71	0.97568	537.71	0.91677	536.81	0.71389
537.72	0.83349	537.72	0.98046	537.72	0.91845	536.82	0.7164
537.73	0.83269	537.73	0.98463	537.73	0.91778	536.83	0.72278
537.74	0.83502	537.74	0.98454	537.74	0.91669	536.84	0.72092
537.75	0.84865	537.75	0.98819	537.75	0.91612	536.85	0.71568
537.76	0.85891	537.76	0.99197	537.76	0.91631	536.86	0.7138
537.77	0.85594	537.77	0.99243	537.77	0.91657	536.87	0.70676
537.78	0.86048	537.78	0.99298	537.78	0.91623	536.88	0.70052
537.79	0.87115	537.79	0.99542	537.79	0.91409	536.89	0.69957
537.8	0.88288	537.8	0.99937	537.8	0.9143	536.9	0.69523
537.81	0.88736	537.81	0.99849	537.81	0.91589	536.91	0.69193
537.82	0.89056	537.82	0.9983	537.82	0.91647	536.92	0.69028
537.83	0.89949	537.83	0.99922	537.83	0.9136	536.93	0.68863
537.84	0.90394	537.84	0.99983	537.84	0.91455	536.94	0.69094
537.85	0.89724	537.85	1	537.85	0.91495	536.95	0.69372
537.86	0.89255	537.86	0.99256	537.86	0.91555	536.96	0.69789
537.87	0.89594	537.87	0.98323	537.87	0.91925	536.97	0.6951
537.88	0.90084	537.88	0.97846	537.88	0.92124	536.98	0.69365
537.89	0.90374	537.89	0.97536	537.89	0.92118	536.99	0.69695
537.9	0.90107	537.9	0.97216	537.9	0.92139	537	0.69899
537.91	0.89461	537.91	0.96877	537.91	0.92466	537.01	0.69735
537.92	0.89769	537.92	0.96327	537.92	0.92859	537.02	0.69801
537.93	0.89437	537.93	0.9574	537.93	0.92935	537.03	0.69723
537.94	0.88083	537.94	0.95456	537.94	0.93094	537.04	0.69063
537.95	0.86924	537.95	0.95542	537.95	0.93365	537.05	0.68782
537.96	0.85684	537.96	0.95377	537.96	0.93546	537.06	0.68702
537.97	0.84469	537.97	0.95131	537.97	0.93651	537.07	0.68351
537.98	0.83947	537.98	0.94773	537.98	0.93617	537.08	0.68127
537.99	0.83291	537.99	0.94695	537.99	0.94016	537.09	0.67658
538	0.83327	538	0.9502	538	0.94698	537.1	0.67339
538.01	0.8362	538.01	0.95335	538.01	0.94784	537.11	0.67463
538.02	0.82916	538.02	0.95101	538.02	0.94637	537.12	0.67088
538.03	0.82707	538.03	0.95191	538.03	0.94698	537.13	0.66902
538.04	0.82036	538.04	0.9511	538.04	0.94726	537.14	0.66857
538.05	0.81317	538.05	0.94499	538.05	0.94641	537.15	0.66989
538.06	0.81704	538.06	0.94202	538.06	0.94778	537.16	0.67113
538.07	0.8059	538.07	0.946	538.07	0.95038	537.17	0.67074
538.08	0.79203	538.08	0.94638	538.08	0.9533	537.18	0.67107
538.09	0.78967	538.09	0.94215	538.09	0.95473	537.19	0.66393
538.1	0.78972	538.1	0.94105	538.1	0.95324	537.2	0.66334
538.11	0.78628	538.11	0.94081	538.11	0.95503	537.21	0.66494
538.12	0.78344	538.12	0.93599	538.12	0.96039	537.22	0.66702
538.13	0.78282	538.13	0.93164	538.13	0.96363	537.23	0.66819
538.14	0.78414	538.14	0.93244	538.14	0.96439	537.24	0.65573
538.15	0.78517	538.15	0.93911	538.15	0.96685	537.25	0.66147
538.16	0.79138	538.16	0.94191	538.16	0.97249	537.26	0.66795
538.17	0.79928	538.17	0.94111	538.17	0.97445	537.27	0.66062
538.18	0.80292	538.18	0.94129	538.18	0.96931	537.28	0.66508
538.19	0.80623	538.19	0.93911	538.19	0.97048	537.29	0.66504
538.2	0.8148	538.2	0.93304	538.2	0.97504	537.3	0.66381
538.21	0.81866	538.21	0.93104	538.21	0.9719	537.31	0.65814
538.22	0.81921	538.22	0.93162	538.22	0.96449	537.32	0.6551
538.23	0.8206	538.23	0.93338	538.23	0.95821	537.33	0.65001
538.24	0.82403	538.24	0.93219	538.24	0.95444	537.34	0.64861
538.25	0.82621	538.25	0.92968	538.25	0.95391	537.35	0.64361
538.26	0.82225	538.26	0.93186	538.26	0.95423	537.36	0.63769
538.27	0.81657	538.27	0.93157	538.27	0.94919	537.37	0.63599
538.28	0.81588	538.28	0.92863	538.28	0.94486	537.38	0.63463
538.29	0.81967	538.29	0.92455	538.29	0.94109	537.39	0.62765
538.3	0.81802	538.3	0.92343	538.3	0.93714	537.4	0.62174
538.31	0.81273	538.31	0.92398	538.31	0.93479	537.41	0.62477
538.32	0.81556	538.32	0.92409	538.32	0.93134	537.42	0.62999
538.33	0.81803	538.33	0.92299	538.33	0.93024	537.43	0.63062
538.34	0.81342	538.34	0.92651	538.34	0.93121	537.44	0.62777
538.35	0.8122	538.35	0.92961	538.35	0.92737	537.45	0.62798
538.36	0.81244	538.36	0.9296	538.36	0.92358	537.46	0.62646
538.37	0.81097	538.37	0.93042	538.37	0.92444	537.47	0.62331
538.38	0.80902	538.38	0.93159	538.38	0.92197	537.48	0.62309
538.39	0.80513	538.39	0.93129	538.39	0.92552	537.49	0.62603
538.4	0.8016	538.4	0.92881	538.4	0.92467	537.5	0.6258
538.41	0.80358	538.41	0.92863	538.41	0.92207	537.51	0.62121
538.42	0.80261	538.42	0.93239	538.42	0.9182	537.52	0.61843
538.43	0.80278	538.43	0.93563	538.43	0.91855	537.53	0.61722
538.44	0.80586	538.44	0.93365	538.44	0.9214	537.54	0.61856
538.45	0.80494	538.45	0.931	538.45	0.92405	537.55	0.61808
538.46	0.80611	538.46	0.93087	538.46	0.92283	537.56	0.61544
538.47	0.80734	538.47	0.92616	538.47	0.91741	537.57	0.61392
538.48	0.80265	538.48	0.92045	538.48	0.91852	537.58	0.61454
538.49	0.8053	538.49	0.91883	538.49	0.92081	537.59	0.61659
538.5	0.82119	538.5	0.91971	538.5	0.92386	537.6	0.62011
538.51	0.83076	538.51	0.92175	538.51	0.92306	537.61	0.62145
538.52	0.83621	538.52	0.92369	538.52	0.91938	537.62	0.62538
538.53	0.85076	538.53	0.92666	538.53	0.91676	537.63	0.63205
538.54	0.8688	538.54	0.92774	538.54	0.91378	537.64	0.63748
538.55	0.87792	538.55	0.9227	538.55	0.90997	537.65	0.6384
538.56	0.87732	538.56	0.92135	538.56	0.90461	537.66	0.6413
538.57	0.8837	538.57	0.92493	538.57	0.90195	537.67	0.64554
538.58	0.88026	538.58	0.93132	538.58	0.90179	537.68	0.64581
538.59	0.87349	538.59	0.93368	538.59	0.89939	537.69	0.64381
538.6	0.86773	538.6	0.93575	538.6	0.89784	537.7	0.64213
538.61	0.85694	538.61	0.94001	538.61	0.90055	537.71	0.64215
538.62	0.84552	538.62	0.93971	538.62	0.90215	537.72	0.6432
538.63	0.83398	538.63	0.9418	538.63	0.9025	537.73	0.64615
538.64	0.82123	538.64	0.94486	538.64	0.90649	537.74	0.64378
538.65	0.81563	538.65	0.94265	538.65	0.91314	537.75	0.63665
538.66	0.81866	538.66	0.94596	538.66	0.92036	537.76	0.63865
538.67	0.81587	538.67	0.95301	538.67	0.92319	537.77	0.64603
538.68	0.80954	538.68	0.95268	538.68	0.92092	537.78	0.65118
538.69	0.80397	538.69	0.95074	538.69	0.92195	537.79	0.65188
538.7	0.80093	538.7	0.9492	538.7	0.92445	537.8	0.65131
538.71	0.7983	538.71	0.94514	538.71	0.92626	537.81	0.64909
538.72	0.79524	538.72	0.94472	538.72	0.92629	537.82	0.65131
538.73	0.79222	538.73	0.94567	538.73	0.92407	537.83	0.65451
538.74	0.79135	538.74	0.94402	538.74	0.92586	537.84	0.65818
538.75	0.79073	538.75	0.93839	538.75	0.91726	537.85	0.65739
538.76	0.78651	538.76	0.93337	538.76	0.90877	537.86	0.65065
538.77	0.78081	538.77	0.93054	538.77	0.90562	537.87	0.64536
538.78	0.77515	538.78	0.92582	538.78	0.90632	537.88	0.64583
538.79	0.76854	538.79	0.92145	538.79	0.90885	537.89	0.64374
538.8	0.76439	538.8	0.92221	538.8	0.90936	537.9	0.64099
538.81	0.76593	538.81	0.92185	538.81	0.90936	537.91	0.63792
538.82	0.76642	538.82	0.91444	538.82	0.91032	537.92	0.63112
538.83	0.76297	538.83	0.90805	538.83	0.91056	537.93	0.62628
538.84	0.76102	538.84	0.90542	538.84	0.91436	537.94	0.62543
538.85	0.76166	538.85	0.9015	538.85	0.9196	537.95	0.62342
538.86	0.77128	538.86	0.89662	538.86	0.92335	537.96	0.6218
538.87	0.77921	538.87	0.89256	538.87	0.92631	537.97	0.62283
538.88	0.79074	538.88	0.89014	538.88	0.92545	537.98	0.62518
538.89	0.80798	538.89	0.88846	538.89	0.92513	537.99	0.62386
538.9	0.81889	538.9	0.88461	538.9	0.92585	538	0.62268
538.91	0.82942	538.91	0.88303	538.91	0.92212	538.01	0.62397
538.92	0.83622	538.92	0.87994	538.92	0.92052	538.02	0.62423
538.93	0.84454	538.93	0.875	538.93	0.92112	538.03	0.62482
538.94	0.85452	538.94	0.87503	538.94	0.91575	538.04	0.62667
538.95	0.86005	538.95	0.87612	538.95	0.9135	538.05	0.62565
538.96	0.85949	538.96	0.87925	538.96	0.91756	538.06	0.62561
538.97	0.85691	538.97	0.87873	538.97	0.92174	538.07	0.62877
538.98	0.85893	538.98	0.87599	538.98	0.9182	538.08	0.63339
538.99	0.86011	538.99	0.87334	538.99	0.91372	538.09	0.63482
539	0.85643	539	0.87414	539	0.91214	538.1	0.63793
539.01	0.85422	539.01	0.87943	539.01	0.90939	538.11	0.64024
539.02	0.85763	539.02	0.88378	539.02	0.90653	538.12	0.64048
539.03	0.85995	539.03	0.88577	539.03	0.90282	538.13	0.6421
539.04	0.85963	539.04	0.89417	539.04	0.8985	538.14	0.64444
539.05	0.86277	539.05	0.89865	539.05	0.89432	538.15	0.64725
539.06	0.85802	539.06	0.89864	539.06	0.89086	538.16	0.65232
539.07	0.85176	539.07	0.90271	539.07	0.88715	538.17	0.66102
539.08	0.84721	539.08	0.90965	539.08	0.88471	538.18	0.67029
539.09	0.84198	539.09	0.91279	539.09	0.87543	538.19	0.67541
539.1	0.84076	539.1	0.91383	539.1	0.86444	538.2	0.67941
539.11	0.84157	539.11	0.91641	539.11	0.8636	538.21	0.67929
539.12	0.83108	539.12	0.91543	539.12	0.86146	538.22	0.67237
539.13	0.81522	539.13	0.91524	539.13	0.85509	538.23	0.66779
539.14	0.80679	539.14	0.91034	539.14	0.8501	538.24	0.66517
539.15	0.80299	539.15	0.91048	539.15	0.84615	538.25	0.66179
539.16	0.80111	539.16	0.91191	539.16	0.84134	538.26	0.66006
539.17	0.79745	539.17	0.90522	539.17	0.83644	538.27	0.64823
539.18	0.79087	539.18	0.90276	539.18	0.83477	538.28	0.63829
539.19	0.78927	539.19	0.9033	539.19	0.83472	538.29	0.63598
539.2	0.79144	539.2	0.89809	539.2	0.83564	538.3	0.62702
539.21	0.79246	539.21	0.8925	539.21	0.83628	538.31	0.62326
539.22	0.79337	539.22	0.88709	539.22	0.83601	538.32	0.62269
539.23	0.79759	539.23	0.8803	539.23	0.836	538.33	0.61935
539.24	0.80231	539.24	0.87525	539.24	0.83238	538.34	0.61955
539.25	0.80264	539.25	0.87014	539.25	0.83411	538.35	0.6134
539.26	0.80827	539.26	0.86602	539.26	0.83638	538.36	0.61251
539.27	0.81137	539.27	0.8602	539.27	0.83664	538.37	0.62358
539.28	0.81394	539.28	0.85649	539.28	0.83766	538.38	0.62043
539.29	0.81799	539.29	0.85763	539.29	0.83641	538.39	0.62371
539.3	0.82151	539.3	0.85703	539.3	0.83075	538.4	0.63094
539.31	0.82513	539.31	0.8543	539.31	0.83063	538.41	0.63175
539.32	0.83055	539.32	0.85103	539.32	0.83467	538.42	0.63184
539.33	0.83248	539.33	0.85074	539.33	0.83819	538.43	0.63529
539.34	0.82999	539.34	0.8527	539.34	0.84042	538.44	0.63798
539.35	0.8325	539.35	0.85649	539.35	0.83902	538.45	0.63989
539.36	0.83332	539.36	0.85768	539.36	0.83676	538.46	0.63482
539.37	0.83538	539.37	0.85771	539.37	0.83806	538.47	0.63278
539.38	0.83553	539.38	0.86076	539.38	0.83667	538.48	0.63759
539.39	0.83448	539.39	0.86484	539.39	0.83873	538.49	0.64763
539.4	0.82942	539.4	0.8651	539.4	0.83963	538.5	0.65859
539.41	0.82321	539.41	0.86752	539.41	0.83843	538.51	0.66189
539.42	0.81364	539.42	0.8749	539.42	0.83966	538.52	0.66441
539.43	0.80789	539.43	0.87659	539.43	0.84634	538.53	0.67204
539.44	0.81167	539.44	0.87389	539.44	0.8466	538.54	0.67577
539.45	0.80961	539.45	0.87522	539.45	0.85222	538.55	0.67363
539.46	0.80585	539.46	0.87786	539.46	0.8553	538.56	0.6713
539.47	0.79828	539.47	0.87524	539.47	0.85005	538.57	0.67142
539.48	0.79204	539.48	0.8729	539.48	0.84731	538.58	0.67045
539.49	0.78783	539.49	0.87651	539.49	0.85498	538.59	0.67304
539.5	0.78231	539.5	0.87494	539.5	0.86087	538.6	0.67568
539.51	0.77816	539.51	0.86916	539.51	0.86776	538.61	0.66994
539.52	0.78486	539.52	0.86944	539.52	0.86835	538.62	0.66495
539.53	0.7908	539.53	0.87035	539.53	0.86924	538.63	0.67203
539.54	0.79545	539.54	0.87252	539.54	0.87301	538.64	0.67847
539.55	0.80027	539.55	0.87136	539.55	0.88205	538.65	0.67684
539.56	0.80523	539.56	0.86414	539.56	0.89037	538.66	0.67438
539.57	0.80784	539.57	0.85823	539.57	0.88588	538.67	0.67202
539.58	0.80736	539.58	0.85272	539.58	0.88611	538.68	0.67417
539.59	0.80742	539.59	0.84485	539.59	0.88837	538.69	0.67997
539.6	0.81145	539.6	0.83879	539.6	0.8856	538.7	0.68049
539.61	0.81863	539.61	0.83795	539.61	0.88551	538.71	0.67621
539.62	0.82707	539.62	0.83471	539.62	0.88779	538.72	0.6766
539.63	0.82966	539.63	0.82639	539.63	0.89521	538.73	0.67743
539.64	0.83456	539.64	0.82183	539.64	0.90005	538.74	0.67567
539.65	0.84464	539.65	0.82013	539.65	0.89873	538.75	0.67658
539.66	0.85065	539.66	0.81879	539.66	0.89465	538.76	0.6822
539.67	0.87627	539.67	0.82365	539.67	0.89708	538.77	0.69147
539.68	0.88348	539.68	0.83468	539.68	0.90196	538.78	0.69548
539.69	0.89483	539.69	0.83643	539.69	0.90421	538.79	0.70041
539.7	0.89631	539.7	0.83397	539.7	0.90465	538.8	0.70658
539.71	0.89375	539.71	0.83882	539.71	0.90209	538.81	0.70724
539.72	0.89477	539.72	0.84639	539.72	0.89761	538.82	0.71307
539.73	0.89092	539.73	0.84899	539.73	0.89481	538.83	0.72122
539.74	0.88793	539.74	0.84915	539.74	0.89635	538.84	0.7203
539.75	0.88558	539.75	0.84288	539.75	0.89927	538.85	0.72322
539.76	0.87751	539.76	0.83933	539.76	0.90136	538.86	0.72844
539.77	0.8722	539.77	0.84415	539.77	0.90287	538.87	0.72994
539.78	0.86942	539.78	0.84467	539.78	0.90191	538.88	0.73674
539.79	0.86729	539.79	0.84003	539.79	0.89982	538.89	0.73692
539.8	0.86476	539.8	0.83462	539.8	0.895	538.9	0.73605
539.81	0.85958	539.81	0.83289	539.81	0.89177	538.91	0.74176
539.82	0.85314	539.82	0.82796	539.82	0.89277	538.92	0.73673
539.83	0.84693	539.83	0.82217	539.83	0.89156	538.93	0.72712
539.84	0.85141	539.84	0.82553	539.84	0.89073	538.94	0.7259
539.85	0.85673	539.85	0.82711	539.85	0.89308	538.95	0.72829
539.86	0.85356	539.86	0.82548	539.86	0.89455	538.96	0.73006
539.87	0.84866	539.87	0.8248	539.87	0.89498	538.97	0.72545
539.88	0.84886	539.88	0.82569	539.88	0.89566	538.98	0.72145
539.89	0.84797	539.89	0.82843	539.89	0.89335	538.99	0.72287
539.9	0.84206	539.9	0.83129	539.9	0.89164	539	0.71927
539.91	0.8391	539.91	0.83292	539.91	0.89149	539.01	0.71751
539.92	0.83898	539.92	0.83293	539.92	0.88987	539.02	0.71329
539.93	0.83891	539.93	0.83186	539.93	0.88646	539.03	0.71092
539.94	0.83489	539.94	0.8301	539.94	0.88312	539.04	0.71534
539.95	0.82448	539.95	0.82921	539.95	0.88076	539.05	0.71264
539.96	0.81397	539.96	0.82976	539.96	0.88195	539.06	0.70348
539.97	0.80865	539.97	0.82862	539.97	0.88009	539.07	0.70111
539.98	0.80383	539.98	0.82896	539.98	0.87692	539.08	0.702
539.99	0.79933	539.99	0.82929	539.99	0.87627	539.09	0.69463
540	0.79928	540	0.83119	540	0.87403	539.1	0.6885
540.01	0.80868	540.01	0.83438	540.01	0.87523	539.11	0.68672
540.02	0.82315	540.02	0.83665	540.02	0.87672	539.12	0.68373
540.03	0.80169	540.03	0.83461	540.03	0.87699	539.13	0.68167
540.04	0.80766	540.04	0.83156	540.04	0.88081	539.14	0.67991
540.05	0.81512	540.05	0.83239	540.05	0.88339	539.15	0.67797
540.06	0.81857	540.06	0.83607	540.06	0.88126	539.16	0.67763
540.07	0.81825	540.07	0.84073	540.07	0.88153	539.17	0.6783
540.08	0.82167	540.08	0.84503	540.08	0.87724	539.18	0.67857
540.09	0.82747	540.09	0.85058	540.09	0.8706	539.19	0.68446
540.1	0.82803	540.1	0.85486	540.1	0.86219	539.2	0.69434
540.11	0.82311	540.11	0.859	540.11	0.86028	539.21	0.70072
540.12	0.82099	540.12	0.86197	540.12	0.85954	539.22	0.70366
540.13	0.82145	540.13	0.8677	540.13	0.85484	539.23	0.7108
540.14	0.82119	540.14	0.87198	540.14	0.85193	539.24	0.70994
540.15	0.81988	540.15	0.87721	540.15	0.85353	539.25	0.6995
540.16	0.81802	540.16	0.88359	540.16	0.85645	539.26	0.69881
540.17	0.81068	540.17	0.88822	540.17	0.86036	539.27	0.70557
540.18	0.80177	540.18	0.88679	540.18	0.86776	539.28	0.70825
540.19	0.79851	540.19	0.88331	540.19	0.87339	539.29	0.70859
540.2	0.79915	540.2	0.88699	540.2	0.87269	539.3	0.71041
540.21	0.80347	540.21	0.89211	540.21	0.86769	539.31	0.71109
540.22	0.80344	540.22	0.89274	540.22	0.86031	539.32	0.7103
540.23	0.8007	540.23	0.89453	540.23	0.86043	539.33	0.71508
540.24	0.80428	540.24	0.89579	540.24	0.86628	539.34	0.71498
540.25	0.81115	540.25	0.89651	540.25	0.87082	539.35	0.70629
540.26	0.82243	540.26	0.8958	540.26	0.86375	539.36	0.7067
540.27	0.82742	540.27	0.89612	540.27	0.85354	539.37	0.7055
540.28	0.82978	540.28	0.8949	540.28	0.8498	539.38	0.70632
540.29	0.83446	540.29	0.89423	540.29	0.84963	539.39	0.70553
540.3	0.83413	540.3	0.88964	540.3	0.8473	539.4	0.70305

[truncated: 32 more sheets: Fig.S9, Fig.S10, Fig.S11, Fig.S12, Fig.S13, Fig.S14, Fig.S15, Fig.S16, Fig.S17, Fig.S18, Fig.S19, Fig.S20, Fig.S21, Fig.S22, Fig.S23, Fig.S24, Fig.S25, Fig.S26, Fig.S27, Fig.S28 …]
